# Supplementary material for: Construction of a prognostic model with CAFs for predicting the prognosis and immunotherapeutic response of lung squamous cell carcinoma
Source: J Cell Mol Med. 2024 Mar 23;28(8):e18262. doi: 10.1111/jcmm.18262 (PMC10960179; doi:10.1111/jcmm.18262)
Supplement: Supplementary file 1 — Figures S1–S11 [file JCMM-28-e18262-s001.zip]

Archive with 12 entries (12 files):
- Figure S1.tif
- Figure S10.tif
- Figure S11.tif
- Figure S2.tif
- Figure S3.tif
- Figure S4.tif
- Figure S5.tif
- Figure S6.tif
- Figure S7.tif
- Figure S8.tif
- Figure S9.tif
- Supplemental Legends.docx
