# Supplementary material for: Construction of a prognostic model with CAFs for predicting the prognosis and immunotherapeutic response of lung squamous cell carcinoma
Source: J Cell Mol Med. 2024 Mar 23;28(8):e18262. doi: 10.1111/jcmm.18262 (PMC10960179; doi:10.1111/jcmm.18262)
Supplement: Supplementary file 2 — Tables S1–S4 [file JCMM-28-e18262-s002.xlsx]

## Sheet: S1
Tab S1. 1000 high variant gene in every CAF.
ID	p_val	avg_log2FC	pct.1	pct.2	p_val_adj	cluster
POSTN	4.25458e-68	4.73447	0.583	0.069	1.04012e-63	myCAF
COL11A1	8.82961e-33	2.48936	0.331	0.029	2.15858e-28	myCAF
COL10A1	6.14276e-32	1.88315	0.301	0.014	1.50172e-27	myCAF
MYLK	2.90593e-23	1.68204	0.42	0.169	7.10412e-19	myCAF
INHBA	3.18394e-23	1.67695	0.434	0.171	7.78377e-19	myCAF
MMP11	1.18649e-21	2.50364	0.238	0.026	2.90061e-17	myCAF
TGFBI	3.2842e-21	1.37811	0.281	0.057	8.02888e-17	myCAF
MMP1	1.11957e-18	2.9438	0.176	0.005	2.73701e-14	myCAF
STMN1	2.13718e-18	1.74032	0.274	0.067	5.22476e-14	myCAF
GREM1	6.54254e-18	1.18315	0.196	0.019	1.59946e-13	myCAF
COL4A1	3.42907e-17	1.81287	0.321	0.114	8.38305e-13	myCAF
LOXL2	2.71426e-15	0.822675	0.175	0.019	6.63556e-11	myCAF
EDNRA	9.72912e-15	0.822792	0.175	0.021	2.37848e-10	myCAF
RAI14	1.62018e-14	1.21761	0.341	0.157	3.96086e-10	myCAF
MARCKS	2.99358e-14	0.964543	0.514	0.349	7.3184e-10	myCAF
CENPF	6.80811e-14	1.8203	0.156	0.017	1.66438e-09	myCAF
EDIL3	8.54456e-14	0.883007	0.178	0.029	2.08889e-09	myCAF
SDC1	1.18643e-13	0.745263	0.152	0.014	2.90047e-09	myCAF
MYH11	1.93605e-12	1.72217	0.148	0.019	4.73306e-08	myCAF
MKI67	3.11218e-12	1.54573	0.123	0.007	7.60835e-08	myCAF
COL4A2	3.58629e-12	1.03224	0.256	0.097	8.76741e-08	myCAF
DIO2	4.60496e-12	1.30248	0.195	0.048	1.12577e-07	myCAF
PAGE2	1.4388e-11	0.789779	0.102	0	3.51744e-07	myCAF
CHN1	1.71627e-11	0.922487	0.166	0.036	4.19576e-07	myCAF
MME	1.94365e-11	0.937571	0.143	0.021	4.75165e-07	myCAF
NDUFA4L2	2.16164e-11	0.864399	0.12	0.01	5.28456e-07	myCAF
MYH9	2.40798e-11	1.01474	0.37	0.216	5.8868e-07	myCAF
TNC	3.38629e-11	1.10572	0.195	0.055	8.27847e-07	myCAF
DKK3	8.6684e-11	0.801283	0.244	0.093	2.11916e-06	myCAF
SGIP1	1.31148e-10	0.86677	0.156	0.033	3.20619e-06	myCAF
PAG1	2.06143e-10	0.879754	0.142	0.026	5.03957e-06	myCAF
ITGA1	3.4296e-10	1.30973	0.285	0.143	8.38435e-06	myCAF
LAMB1	3.45179e-10	1.00148	0.57	0.468	8.4386e-06	myCAF
NREP	4.12511e-10	0.732688	0.219	0.081	1.00847e-05	myCAF
CD82	4.30626e-10	0.799905	0.203	0.069	1.05275e-05	myCAF
ADAMTS12	4.30761e-10	0.722575	0.166	0.043	1.05308e-05	myCAF
RGS5	9.77607e-10	1.91148	0.117	0.017	2.38996e-05	myCAF
TOP2A	1.27603e-09	1.4964	0.125	0.021	3.11952e-05	myCAF
PERP	1.29318e-09	0.712717	0.181	0.057	3.16144e-05	myCAF
BTG1	1.30169e-09	0.951789	0.51	0.397	3.18225e-05	myCAF
IL7R	1.33569e-09	0.836137	0.191	0.062	3.26537e-05	myCAF
CCDC34	2.49417e-09	0.665024	0.149	0.036	6.09751e-05	myCAF
NUAK1	3.63016e-09	0.875674	0.205	0.078	8.87465e-05	myCAF
SLC5A3	4.90815e-09	0.73607	0.13	0.029	0.00011999	myCAF
WNT5A	5.90679e-09	0.789532	0.169	0.055	0.000144403	myCAF
COL12A1	8.51347e-09	1.72295	0.374	0.264	0.000208129	myCAF
VOPP1	1.17405e-08	0.637278	0.136	0.033	0.000287021	myCAF
ENC1	1.44167e-08	0.636933	0.163	0.052	0.000352445	myCAF
CALD1	1.65053e-08	1.05119	0.735	0.872	0.000403505	myCAF
ACTN1	2.26049e-08	0.98847	0.354	0.233	0.000552622	myCAF
HMGB2	2.43859e-08	1.9875	0.277	0.157	0.000596163	myCAF
CTHRC1	1.02211e-07	0.810628	0.497	0.385	0.00249876	myCAF
C8orf4	1.09265e-07	0.814235	0.256	0.131	0.00267119	myCAF
MRPS6	1.28575e-07	0.653844	0.186	0.076	0.00314328	myCAF
EZR	1.89139e-07	1.16025	0.337	0.226	0.00462389	myCAF
C9orf3	2.81504e-07	0.760198	0.211	0.102	0.00688192	myCAF
ASPN	3.76947e-07	1.35702	0.255	0.143	0.00921523	myCAF
SMARCC1	5.54919e-07	0.699281	0.292	0.173	0.0135661	myCAF
ACTA2	1.90334e-06	1.3572	0.35	0.249	0.0465309	myCAF
SMC3	2.20363e-06	0.766379	0.342	0.238	0.053872	myCAF
PMEPA1	3.34009e-06	0.624426	0.262	0.152	0.0816553	myCAF
CD74	4.04616e-06	0.461346	0.203	0.366	0.0989164	myCAF
LBH	5.6588e-06	0.604185	0.291	0.188	0.138341	myCAF
ANP32A	8.19664e-06	0.712785	0.278	0.178	0.200383	myCAF
IGFBP7	0.00355194	0.329826	0.638	0.838	1	myCAF
CHI3L1	3.0904e-132	3.62393	0.694	0.023	7.5551e-128	apCAF
SCG2	1.26455e-118	2.36805	0.705	0.039	3.09145e-114	apCAF
IGF1	7.25859e-118	3.47484	0.965	0.209	1.77451e-113	apCAF
CADM3	1.38144e-88	1.71282	0.59	0.042	3.37721e-84	apCAF
KIAA1324L	1.49467e-66	1.39766	0.497	0.044	3.65403e-62	apCAF
CXCL12	7.6206e-65	2.09736	0.844	0.251	1.86301e-60	apCAF
RN7SK	5.77264e-62	2.68983	0.728	0.158	1.41124e-57	apCAF
APOE	3.53708e-61	2.2387	0.734	0.175	8.6471e-57	apCAF
EFEMP1	1.87675e-59	1.63707	0.902	0.3	4.58809e-55	apCAF
DPYS	2.00564e-55	0.961482	0.272	0.003	4.90318e-51	apCAF
C3	7.5774e-53	1.50828	0.954	0.385	1.85245e-48	apCAF
SERPINE1	1.05407e-50	2.42931	0.815	0.315	2.57689e-46	apCAF
HSPB1	8.42499e-50	2.11543	0.936	0.548	2.05966e-45	apCAF
PTGDS	2.00819e-49	1.52979	0.815	0.256	4.90941e-45	apCAF
SERPINF1	4.21296e-48	1.45837	0.954	0.508	1.02994e-43	apCAF
CPXM1	7.90968e-47	1.49181	0.694	0.195	1.93368e-42	apCAF
COL1A1	1.82119e-46	1.42209	0.994	0.629	4.45225e-42	apCAF
RN7SKP255	9.12918e-46	1.28181	0.301	0.018	2.23181e-41	apCAF
BCAS1	2.45067e-45	0.995274	0.225	0.003	5.99116e-41	apCAF
MTRNR2L3	5.54827e-45	1.1764	0.919	0.406	1.35639e-40	apCAF
IGFBP4	3.507e-44	1.57745	0.902	0.419	8.57356e-40	apCAF
RARRES1	3.90949e-44	1.38	0.809	0.257	9.55752e-40	apCAF
PLA2G2A	3.52048e-43	1.31439	0.607	0.127	8.60652e-39	apCAF
IGFBP2	1.36186e-42	1.3545	0.561	0.119	3.32935e-38	apCAF
BAG3	3.5155e-42	2.29528	0.659	0.205	8.59434e-38	apCAF
MEIS2	1.03424e-41	1.04447	0.41	0.056	2.52842e-37	apCAF
SULF2	2.14237e-41	1.14622	0.607	0.145	5.23746e-37	apCAF
HSPA1B	7.41715e-41	2.02112	0.913	0.553	1.81327e-36	apCAF
CXCL2	9.66926e-41	2.419	0.699	0.226	2.36384e-36	apCAF
MTRNR2L11	1.9086e-40	0.859391	0.526	0.098	4.66597e-36	apCAF
RN7SL1	2.40465e-40	1.38792	0.503	0.097	5.87865e-36	apCAF
UBC	2.60408e-40	1.72997	0.96	0.757	6.36618e-36	apCAF
PLIN2	3.03458e-40	1.7434	0.705	0.224	7.41865e-36	apCAF
FGF7	3.12622e-40	1.35008	0.832	0.315	7.64267e-36	apCAF
PCOLCE	1.03915e-39	1.21189	0.902	0.424	2.5404e-35	apCAF
MTRNR2L13	3.5189e-39	0.778631	0.468	0.079	8.60265e-35	apCAF
MTRNR2L6	1.27437e-38	0.767845	0.474	0.085	3.11545e-34	apCAF
HILPDA	1.43076e-38	1.58214	0.514	0.118	3.49778e-34	apCAF
SMOC2	5.1214e-38	1.05328	0.613	0.155	1.25203e-33	apCAF
HSPB6	1.85299e-37	1.02728	0.526	0.114	4.53001e-33	apCAF
HSPA1A	3.49255e-37	1.88584	0.942	0.643	8.53824e-33	apCAF
ASS1	1.66997e-36	0.782964	0.312	0.034	4.08259e-32	apCAF
DUSP1	2.67348e-36	1.60625	0.902	0.624	6.53586e-32	apCAF
RNA5SP336	5.53857e-36	1.0422	0.283	0.026	1.35401e-31	apCAF
LXN	1.61865e-34	1.1246	0.595	0.161	3.95711e-30	apCAF
MT-TP	1.46463e-33	1.16185	0.85	0.391	3.58059e-29	apCAF
PDGFD	2.89393e-33	0.645366	0.341	0.048	7.0748e-29	apCAF
IL1R1	5.75257e-33	1.08189	0.792	0.315	1.40633e-28	apCAF
COL3A1	7.04513e-33	1.09422	0.994	0.668	1.72232e-28	apCAF
CCDC80	7.70725e-33	0.989168	0.977	0.619	1.88419e-28	apCAF
IQCA1	5.48543e-32	0.668975	0.277	0.03	1.34102e-27	apCAF
CXCL3	1.83319e-31	1.71382	0.503	0.131	4.4816e-27	apCAF
SERPINH1	6.62014e-31	1.12106	0.821	0.373	1.61843e-26	apCAF
XIST	6.69846e-31	0.721477	0.624	0.172	1.63757e-26	apCAF
MT-TS2	9.75867e-31	1.2717	0.659	0.232	2.3857e-26	apCAF
SGK1	1.16602e-30	1.67456	0.613	0.223	2.85056e-26	apCAF
HIF1A	1.56127e-30	1.11141	0.786	0.349	3.81685e-26	apCAF
SPARC	2.1439e-30	1.1462	0.988	0.71	5.2412e-26	apCAF
GAS1	3.57611e-30	1.07233	0.59	0.175	8.74253e-26	apCAF
RPLP0	3.83954e-30	0.866633	0.977	0.765	9.38651e-26	apCAF
PLOD2	1.06018e-29	1.09583	0.705	0.26	2.59183e-25	apCAF
ZFP36	1.07581e-29	1.55942	0.896	0.592	2.63004e-25	apCAF
NNMT	2.06172e-29	1.02678	0.925	0.557	5.04029e-25	apCAF
LOX	2.33098e-29	1.30105	0.694	0.268	5.69855e-25	apCAF
PTGIS	2.79629e-29	0.878661	0.578	0.168	6.8361e-25	apCAF
LY6E	4.07094e-29	0.93669	0.642	0.225	9.95223e-25	apCAF
OLFML3	7.21849e-29	0.997817	0.699	0.265	1.7647e-24	apCAF
ALDH1A3	1.15071e-28	0.77918	0.462	0.111	2.81315e-24	apCAF
NBEAL1	1.16373e-28	0.845883	0.682	0.239	2.84498e-24	apCAF
RPS3	1.48798e-28	0.858139	0.983	0.817	3.63766e-24	apCAF
RPL12	2.23049e-28	0.813043	0.988	0.827	5.45288e-24	apCAF
FTL	3.59436e-28	0.844599	1	0.888	8.78713e-24	apCAF
DDIT4	4.03554e-28	1.24835	0.786	0.358	9.86567e-24	apCAF
HSPA6	1.49889e-27	2.0276	0.341	0.067	3.66433e-23	apCAF
RPS4X	1.58157e-27	0.841512	0.971	0.833	3.86646e-23	apCAF
DUSP23	1.61502e-27	0.76979	0.405	0.089	3.94824e-23	apCAF
IFITM3	1.78235e-27	0.861167	0.977	0.701	4.35732e-23	apCAF
HSPH1	1.80382e-27	1.92324	0.792	0.467	4.40979e-23	apCAF
CRYAB	2.84735e-27	1.52763	0.497	0.147	6.96092e-23	apCAF
RP11-572C15.6	2.95858e-27	1.03252	0.728	0.281	7.23285e-23	apCAF
RNA5SP355	3.10389e-27	0.936609	0.254	0.032	7.58807e-23	apCAF
RPL26	4.92641e-27	0.775663	0.965	0.767	1.20436e-22	apCAF
SERF2	6.15031e-27	0.826314	0.983	0.721	1.50357e-22	apCAF
RMRP	7.6757e-27	1.23015	0.387	0.085	1.87648e-22	apCAF
MTRNR2L8	7.8812e-27	0.720882	0.642	0.22	1.92672e-22	apCAF
RN7SL2	2.14061e-26	0.977276	0.254	0.034	5.23314e-22	apCAF
ATXN8OS	2.72055e-26	0.46134	0.231	0.025	6.65093e-22	apCAF
RPL36	2.94229e-26	0.799813	0.948	0.685	7.19303e-22	apCAF
TIMP1	3.279e-26	0.603553	0.971	0.643	8.01616e-22	apCAF
RN7SKP160	4.19545e-26	0.554861	0.173	0.011	1.02566e-21	apCAF
MMP19	6.18664e-26	0.827816	0.445	0.113	1.51245e-21	apCAF
STEAP1	7.80849e-26	0.853705	0.532	0.16	1.90894e-21	apCAF
RPL28	8.679e-26	0.802889	0.965	0.696	2.12176e-21	apCAF
NACA2	1.94939e-25	0.738347	0.543	0.169	4.76568e-21	apCAF
PKP2	2.28024e-25	0.390082	0.15	0.006	5.5745e-21	apCAF
PDLIM3	3.08558e-25	1.0373	0.694	0.271	7.54332e-21	apCAF
DNAJB1	3.35367e-25	1.77082	0.861	0.564	8.19872e-21	apCAF
SOD2	4.30026e-25	1.1907	0.884	0.538	1.05129e-20	apCAF
CFI	4.36962e-25	0.900432	0.699	0.282	1.06824e-20	apCAF
HSBP1L1	5.80109e-25	0.564195	0.289	0.048	1.41819e-20	apCAF
PDE1A	9.72911e-25	0.542621	0.272	0.041	2.37848e-20	apCAF
SERPINE2	1.81728e-24	0.935534	0.451	0.127	4.4427e-20	apCAF
MDK	2.14306e-24	0.792147	0.601	0.209	5.23914e-20	apCAF
MEDAG	2.63669e-24	0.83584	0.572	0.188	6.44591e-20	apCAF
LIF	2.6717e-24	0.798969	0.312	0.058	6.5315e-20	apCAF
RPS28	3.52655e-24	0.808551	0.931	0.666	8.62136e-20	apCAF
MMP2	7.62083e-24	0.746604	0.908	0.475	1.86307e-19	apCAF
MT1E	1.66727e-23	0.739797	0.763	0.339	4.07598e-19	apCAF
NID2	1.67087e-23	0.719428	0.497	0.15	4.08477e-19	apCAF
RNA5SP74	1.82933e-23	0.716787	0.214	0.025	4.47216e-19	apCAF
RPSAP58	2.75734e-23	0.575321	0.422	0.109	6.74087e-19	apCAF
PDPN	7.67562e-23	0.795931	0.584	0.206	1.87646e-18	apCAF
FAM110C	1.05659e-22	0.515298	0.173	0.015	2.58304e-18	apCAF
MXRA5	1.36225e-22	0.942481	0.659	0.267	3.33029e-18	apCAF
FBLN1	1.47251e-22	0.645019	0.948	0.542	3.59983e-18	apCAF
EGFL6	2.74817e-22	0.7927	0.555	0.184	6.71845e-18	apCAF
RPL29	2.83207e-22	0.862883	0.78	0.402	6.92356e-18	apCAF
THY1	2.98009e-22	0.783515	0.873	0.443	7.28544e-18	apCAF
VTRNA1-3	3.28894e-22	1.96115	0.324	0.076	8.04046e-18	apCAF
RPL15	4.13206e-22	0.72581	0.96	0.767	1.01017e-17	apCAF
TMSB4X	4.32571e-22	0.526385	1	0.874	1.05751e-17	apCAF
RPL10A	8.78514e-22	0.735523	0.954	0.765	2.1477e-17	apCAF
OSR1	1.18319e-21	0.633981	0.26	0.045	2.89255e-17	apCAF
CLDN1	1.42755e-21	0.471021	0.179	0.018	3.48993e-17	apCAF
GALNT15	1.85735e-21	0.56978	0.289	0.056	4.54066e-17	apCAF
PIEZO2	1.9482e-21	0.548035	0.382	0.096	4.76276e-17	apCAF
FMO1	2.0915e-21	0.630181	0.312	0.064	5.11309e-17	apCAF
SRPX	3.21362e-21	0.725	0.382	0.1	7.85633e-17	apCAF
DUSP2	3.57745e-21	1.16061	0.405	0.116	8.7458e-17	apCAF
WT1	8.68363e-21	0.55878	0.197	0.025	2.12289e-16	apCAF
TXNIP	1.23119e-20	0.725719	0.798	0.375	3.0099e-16	apCAF
COL1A2	1.37776e-20	0.510016	0.994	0.808	3.3682e-16	apCAF
PIM1	1.45114e-20	0.833875	0.491	0.165	3.54759e-16	apCAF
CBLN4	1.54718e-20	0.363247	0.121	0.005	3.78239e-16	apCAF
THBS2	1.59371e-20	0.610303	0.832	0.386	3.89615e-16	apCAF
AL353147.1	3.12648e-20	0.353609	0.277	0.054	7.64331e-16	apCAF
EPHX1	3.6897e-20	0.543398	0.37	0.096	9.02022e-16	apCAF
RNA5SP248	3.95776e-20	0.737556	0.277	0.057	9.67554e-16	apCAF
BDKRB1	5.15675e-20	0.828833	0.168	0.018	1.26067e-15	apCAF
FAM20A	7.22808e-20	0.610858	0.347	0.088	1.76705e-15	apCAF
MTRNR2L2	8.30301e-20	0.489205	0.584	0.211	2.02984e-15	apCAF
TFPI2	9.0758e-20	0.591783	0.318	0.074	2.21876e-15	apCAF
EPYC	1.17786e-19	1.32606	0.139	0.011	2.87952e-15	apCAF
ARMC9	1.18695e-19	0.51132	0.243	0.043	2.90175e-15	apCAF
RPL23A	1.19919e-19	0.678969	0.936	0.674	2.93166e-15	apCAF
NRK	2.61794e-19	0.536253	0.15	0.014	6.40008e-15	apCAF
TNFAIP3	3.16005e-19	0.960743	0.63	0.298	7.72537e-15	apCAF
TSIX	3.45616e-19	0.368249	0.197	0.027	8.44927e-15	apCAF
STEAP4	3.58419e-19	0.660993	0.301	0.068	8.76227e-15	apCAF
BSG	3.60852e-19	0.536985	0.462	0.151	8.82176e-15	apCAF
PODN	3.76937e-19	0.512362	0.647	0.249	9.21499e-15	apCAF
RPL39	5.99297e-19	0.590824	0.971	0.743	1.4651e-14	apCAF
C2	6.13862e-19	0.70797	0.341	0.091	1.50071e-14	apCAF
CALB2	7.52447e-19	0.344811	0.127	0.008	1.83951e-14	apCAF
ANGPTL4	1.63352e-18	0.957979	0.306	0.077	3.99346e-14	apCAF
TWIST1	1.91163e-18	0.711525	0.358	0.101	4.67337e-14	apCAF
RPS15A	2.86502e-18	0.579964	0.965	0.817	7.00411e-14	apCAF
RNA5SP19	4.95335e-18	0.549667	0.139	0.013	1.21095e-13	apCAF
CFH	5.90237e-18	0.676328	0.879	0.517	1.44295e-13	apCAF
SLC12A8	6.13537e-18	0.462548	0.237	0.047	1.49991e-13	apCAF
STEAP2	7.85505e-18	0.56146	0.48	0.167	1.92032e-13	apCAF
RPS3A	8.84315e-18	0.742181	0.775	0.441	2.16189e-13	apCAF
TMX4	9.51583e-18	0.633724	0.52	0.195	2.32633e-13	apCAF
EFNA5	1.00993e-17	0.310508	0.197	0.031	2.46897e-13	apCAF
CRABP2	1.02927e-17	0.869565	0.509	0.193	2.51625e-13	apCAF
MT1X	1.4858e-17	0.35688	0.694	0.336	3.63234e-13	apCAF
CNN3	1.5113e-17	0.777727	0.717	0.381	3.69468e-13	apCAF
RHOU	1.98436e-17	0.503096	0.329	0.088	4.85116e-13	apCAF
C1R	2.29055e-17	0.605658	0.965	0.69	5.59971e-13	apCAF
RN7SL4P	2.56259e-17	0.404816	0.11	0.006	6.26475e-13	apCAF
SH3D19	3.34254e-17	0.553842	0.514	0.192	8.17151e-13	apCAF
ZNF90	3.38886e-17	0.460277	0.457	0.154	8.28475e-13	apCAF
LHCGR	3.68887e-17	0.444873	0.312	0.082	9.01818e-13	apCAF
MGARP	5.40065e-17	0.416306	0.121	0.01	1.3203e-12	apCAF
SPON2	5.49003e-17	0.372093	0.48	0.165	1.34215e-12	apCAF
IFITM2	5.56583e-17	0.665541	0.85	0.526	1.36068e-12	apCAF
HAP1	5.65998e-17	0.521219	0.22	0.042	1.38369e-12	apCAF
TNFRSF11B	6.22274e-17	0.353067	0.156	0.019	1.52127e-12	apCAF
FKBP10	9.04455e-17	0.682669	0.462	0.172	2.21112e-12	apCAF
RPS10	9.19774e-17	0.71961	0.699	0.33	2.24857e-12	apCAF
EEF1A1	1.38329e-16	0.64197	0.936	0.686	3.38174e-12	apCAF
MT2A	1.55271e-16	0.556858	0.936	0.684	3.79591e-12	apCAF
SPON1	1.66526e-16	0.719955	0.618	0.276	4.07105e-12	apCAF
ASPHD1	2.16992e-16	0.346396	0.156	0.02	5.30481e-12	apCAF
ROR1	2.17169e-16	0.499626	0.202	0.037	5.30914e-12	apCAF
RPL41	2.82834e-16	0.551927	0.983	0.777	6.91444e-12	apCAF
RN7SKP36	3.01869e-16	0.599964	0.173	0.026	7.37979e-12	apCAF
RPL10	3.45488e-16	0.61717	0.931	0.756	8.44615e-12	apCAF
HTRA1	4.63961e-16	0.376855	0.647	0.274	1.13425e-11	apCAF
FKBP5	5.16309e-16	0.51797	0.532	0.215	1.26222e-11	apCAF
TPBG	7.41003e-16	0.497729	0.382	0.123	1.81153e-11	apCAF
PI15	1.01691e-15	0.762194	0.197	0.036	2.48604e-11	apCAF
IFNGR2	1.40359e-15	0.472374	0.324	0.096	3.43136e-11	apCAF
NGFRAP1	1.49013e-15	0.692238	0.694	0.363	3.64292e-11	apCAF
HSPD1	2.01632e-15	1.3365	0.809	0.579	4.9293e-11	apCAF
KCND3	2.49147e-15	0.387896	0.162	0.024	6.09089e-11	apCAF
CILP2	2.62043e-15	0.300035	0.139	0.017	6.40617e-11	apCAF
CRTAP	3.01269e-15	0.575241	0.642	0.297	7.36511e-11	apCAF
RPSA	3.02925e-15	0.535703	0.838	0.515	7.40561e-11	apCAF
SULT1A1	3.69404e-15	0.49358	0.231	0.053	9.03081e-11	apCAF
CTHRC11	4.69063e-15	0.513784	0.786	0.394	1.14672e-10	apCAF
NPC2	4.70627e-15	0.586755	0.705	0.354	1.15054e-10	apCAF
PPIB	5.028e-15	0.638373	0.867	0.556	1.2292e-10	apCAF
RNA5SP149	5.14451e-15	0.37368	0.127	0.014	1.25768e-10	apCAF
ANKRD28	6.72189e-15	0.543715	0.341	0.107	1.6433e-10	apCAF
HEXA	7.18335e-15	0.473184	0.376	0.126	1.75611e-10	apCAF
SERPING1	7.2702e-15	0.662005	0.913	0.634	1.77735e-10	apCAF
WTAP	7.69203e-15	0.66132	0.555	0.255	1.88047e-10	apCAF
RPS14	7.75652e-15	0.50212	0.988	0.876	1.89624e-10	apCAF
CFHR3	8.37929e-15	0.310152	0.197	0.038	2.04849e-10	apCAF
RPL9	9.92624e-15	0.563379	0.861	0.559	2.42667e-10	apCAF
KRT8	1.06987e-14	0.491552	0.191	0.037	2.61552e-10	apCAF
KLF6	1.10498e-14	1.05383	0.815	0.622	2.70135e-10	apCAF
DUSP18	1.33638e-14	0.452826	0.243	0.059	3.26705e-10	apCAF
SYCE1L	1.39427e-14	0.303777	0.127	0.015	3.40857e-10	apCAF
RN7SKP90	1.46817e-14	0.4479	0.116	0.012	3.58923e-10	apCAF
MFAP4	1.91727e-14	0.356129	0.757	0.4	4.68716e-10	apCAF
VCAM1	1.93701e-14	0.784367	0.41	0.152	4.73541e-10	apCAF
COL8A1	2.11681e-14	0.339166	0.78	0.375	5.17496e-10	apCAF
VTRNA1-1	2.15991e-14	0.842345	0.324	0.103	5.28032e-10	apCAF
C17orf76-AS1	2.18144e-14	0.637377	0.809	0.501	5.33296e-10	apCAF
ALPL	2.1979e-14	0.363368	0.133	0.017	5.37321e-10	apCAF
PRG4	2.30632e-14	0.495261	0.243	0.06	5.63826e-10	apCAF
NBAS	2.38955e-14	0.303378	0.214	0.047	5.84174e-10	apCAF
TRAF3IP2	2.39393e-14	0.555528	0.225	0.053	5.85244e-10	apCAF
RPL18A	2.8736e-14	0.595942	0.63	0.297	7.02509e-10	apCAF
TTC19	3.14173e-14	0.428484	0.41	0.15	7.68058e-10	apCAF
VIM	3.38156e-14	0.450102	0.994	0.875	8.2669e-10	apCAF
CD151	3.90495e-14	0.580016	0.503	0.205	9.54643e-10	apCAF
PLTP	4.15351e-14	0.533846	0.491	0.202	1.01541e-09	apCAF
HCFC1R1	4.45118e-14	0.465833	0.457	0.174	1.08818e-09	apCAF
CLEC11A	4.94365e-14	0.451419	0.462	0.18	1.20857e-09	apCAF
SEPP1	5.91506e-14	0.437815	0.792	0.444	1.44605e-09	apCAF
TSC22D1	7.83951e-14	0.681098	0.653	0.346	1.91652e-09	apCAF
BRE	8.22614e-14	0.321151	0.208	0.047	2.01104e-09	apCAF
PTX3	8.25138e-14	0.71427	0.289	0.085	2.01722e-09	apCAF
KCNE4	8.78986e-14	0.64069	0.306	0.095	2.14886e-09	apCAF
MT-TY	1.17372e-13	0.437199	0.231	0.058	2.86939e-09	apCAF
F3	1.17828e-13	0.695731	0.428	0.169	2.88053e-09	apCAF
RP11-473M20.16	1.42725e-13	0.729139	0.173	0.034	3.48919e-09	apCAF
MTRNR2L10	1.69482e-13	0.330423	0.225	0.054	4.14332e-09	apCAF
GYPC	1.77383e-13	0.447378	0.445	0.178	4.33649e-09	apCAF
RPS7	1.83649e-13	0.448624	0.902	0.593	4.48966e-09	apCAF
RPS2	1.90386e-13	0.458177	0.931	0.737	4.65438e-09	apCAF
TCEAL3	2.04362e-13	0.374691	0.503	0.205	4.99604e-09	apCAF
BHLHE40	2.07394e-13	0.931883	0.572	0.302	5.07015e-09	apCAF
MEIS1	2.14155e-13	0.438994	0.422	0.161	5.23545e-09	apCAF
ACO1	2.15494e-13	0.461861	0.312	0.1	5.26818e-09	apCAF
GPX4	2.31816e-13	0.473443	0.717	0.365	5.6672e-09	apCAF
RPL6	2.73998e-13	0.566162	0.902	0.73	6.69842e-09	apCAF
COPZ2	2.83846e-13	0.406466	0.272	0.078	6.93919e-09	apCAF
PLK3	3.41773e-13	0.54162	0.312	0.103	8.35533e-09	apCAF
SEZ6L2	4.55557e-13	0.325299	0.208	0.049	1.1137e-08	apCAF
TNFAIP2	4.61811e-13	0.664118	0.503	0.225	1.12899e-08	apCAF
EVA1C	5.37474e-13	0.352725	0.214	0.052	1.31396e-08	apCAF
PGM1	6.84247e-13	0.443885	0.26	0.076	1.67278e-08	apCAF
PDGFRL	7.12215e-13	0.36923	0.41	0.156	1.74115e-08	apCAF
NAMPTL	7.15064e-13	0.365536	0.399	0.147	1.74812e-08	apCAF
IFI27	7.71788e-13	0.323031	0.387	0.143	1.88679e-08	apCAF
ZMYM6NB	9.6547e-13	0.357307	0.405	0.151	2.36028e-08	apCAF
NFKBIZ	1.04271e-12	0.701519	0.763	0.478	2.54911e-08	apCAF
ALDH9A1	1.04388e-12	0.425621	0.335	0.116	2.55198e-08	apCAF
LIMA1	1.30896e-12	0.505941	0.809	0.487	3.20001e-08	apCAF
EFEMP2	1.57031e-12	0.434708	0.428	0.174	3.83894e-08	apCAF
DAXX	1.63973e-12	0.475196	0.318	0.107	4.00865e-08	apCAF
FAS	1.8493e-12	0.448859	0.416	0.166	4.52099e-08	apCAF
MT-TH	2.10092e-12	0.5074	0.341	0.121	5.13613e-08	apCAF
COLEC12	2.29666e-12	0.619896	0.48	0.205	5.61465e-08	apCAF
COL14A1	2.84774e-12	0.360483	0.728	0.363	6.96186e-08	apCAF
CERCAM	3.28081e-12	0.307186	0.329	0.113	8.0206e-08	apCAF
CTSB	3.35294e-12	0.471958	0.786	0.453	8.19694e-08	apCAF
NT5E	3.42511e-12	0.329026	0.266	0.08	8.37337e-08	apCAF
ZFAND2A	3.93569e-12	1.17039	0.329	0.125	9.62159e-08	apCAF
CYR61	4.00994e-12	1.10163	0.85	0.606	9.8031e-08	apCAF
EGR1	4.49354e-12	0.586696	0.913	0.724	1.09853e-07	apCAF
MT-TD	4.75536e-12	0.304258	0.162	0.033	1.16254e-07	apCAF
DTWD1	6.00239e-12	0.438138	0.283	0.092	1.4674e-07	apCAF
HSPB8	6.54288e-12	0.321766	0.41	0.158	1.59954e-07	apCAF
RNA28S5	6.62378e-12	0.502862	0.821	0.501	1.61931e-07	apCAF
SPTSSA	1.00319e-11	0.454184	0.399	0.164	2.45251e-07	apCAF
FAM211A	1.01096e-11	0.620757	0.41	0.175	2.4715e-07	apCAF
VCAN	1.07056e-11	0.319649	0.965	0.645	2.61719e-07	apCAF
S100A10	1.13394e-11	0.501487	0.838	0.516	2.77215e-07	apCAF
ACSL1	1.19232e-11	0.316873	0.185	0.044	2.91488e-07	apCAF
GDF15	1.28432e-11	0.597544	0.173	0.04	3.13977e-07	apCAF
PIM3	1.46709e-11	0.411567	0.341	0.127	3.5866e-07	apCAF
EIF5A	1.7386e-11	0.43978	0.491	0.215	4.25036e-07	apCAF
RPL10L	1.82198e-11	0.316924	0.173	0.039	4.4542e-07	apCAF
FKBP1A	2.54846e-11	0.466627	0.486	0.222	6.23022e-07	apCAF
GPNMB	2.6687e-11	0.385452	0.682	0.356	6.52417e-07	apCAF
SAT1	2.68269e-11	0.547975	0.931	0.666	6.55836e-07	apCAF
RPS13	3.03572e-11	0.375432	0.965	0.847	7.42143e-07	apCAF
GNG5	3.05689e-11	0.46627	0.503	0.236	7.47319e-07	apCAF
COMP	3.14139e-11	0.689843	0.179	0.043	7.67976e-07	apCAF
TNFRSF12A	3.17828e-11	0.5268	0.405	0.17	7.76993e-07	apCAF
RGS3	3.38217e-11	0.402088	0.266	0.087	8.26838e-07	apCAF
ATP5J2	3.61042e-11	0.325212	0.48	0.208	8.82639e-07	apCAF
FNDC1	3.88646e-11	0.393459	0.341	0.125	9.50123e-07	apCAF
OST4	3.89086e-11	0.449786	0.821	0.503	9.51199e-07	apCAF
CADPS2	4.70875e-11	0.300287	0.237	0.071	1.15115e-06	apCAF
IL8	4.84758e-11	0.670472	0.428	0.19	1.18509e-06	apCAF
RARRES2	5.14833e-11	0.312298	0.884	0.543	1.25861e-06	apCAF
VKORC1	5.15763e-11	0.56014	0.514	0.253	1.26088e-06	apCAF
RCN3	5.23246e-11	0.49537	0.422	0.178	1.27918e-06	apCAF
PRDX4	5.66127e-11	0.330409	0.462	0.2	1.38401e-06	apCAF
MXRA8	5.96441e-11	0.443576	0.584	0.295	1.45812e-06	apCAF
ARHGAP28	6.82641e-11	0.340022	0.168	0.039	1.66885e-06	apCAF
ENPP2	6.83844e-11	0.424585	0.283	0.097	1.67179e-06	apCAF
RPS19	7.02412e-11	0.334311	0.983	0.875	1.71719e-06	apCAF
TNFAIP6	7.59348e-11	0.459911	0.572	0.288	1.85638e-06	apCAF
IER3	9.89526e-11	0.957697	0.775	0.604	2.41909e-06	apCAF
B4GALT1	9.92887e-11	0.433328	0.486	0.228	2.42731e-06	apCAF
FMOD	1.03363e-10	0.383831	0.451	0.202	2.52692e-06	apCAF
RPL27A	1.11224e-10	0.365663	0.994	0.884	2.71909e-06	apCAF
RNU6-6P	1.22632e-10	0.458717	0.179	0.045	2.99799e-06	apCAF
PSAP	1.34768e-10	0.422429	0.89	0.614	3.29468e-06	apCAF
EIF3F	1.64341e-10	0.352496	0.514	0.248	4.01765e-06	apCAF
SNAI2	1.91863e-10	0.345347	0.434	0.184	4.69047e-06	apCAF
RCAN1	2.25289e-10	0.350166	0.306	0.113	5.50764e-06	apCAF
ALPK2	2.31246e-10	0.302819	0.145	0.031	5.65327e-06	apCAF
AHR	2.38629e-10	0.497209	0.457	0.211	5.83376e-06	apCAF
SEC13	2.48704e-10	0.312598	0.474	0.215	6.08006e-06	apCAF
PTS	2.49228e-10	0.459459	0.295	0.109	6.09288e-06	apCAF
SEMA3D	2.6661e-10	0.378083	0.249	0.08	6.51782e-06	apCAF
CDK4	2.67892e-10	0.472836	0.318	0.123	6.54917e-06	apCAF
RPL37	2.98205e-10	0.396404	0.977	0.858	7.29023e-06	apCAF
OSTC	3.06636e-10	0.530225	0.59	0.32	7.49633e-06	apCAF
PAMR1	3.25109e-10	0.332633	0.214	0.063	7.94794e-06	apCAF
RPS9	3.27325e-10	0.424122	0.925	0.779	8.00212e-06	apCAF
SFRP2	3.30325e-10	0.560094	0.838	0.501	8.07545e-06	apCAF
CTD-2090I13.1	4.34715e-10	0.399251	0.179	0.048	1.06275e-05	apCAF
HSPE1	4.92599e-10	0.629139	0.723	0.451	1.20426e-05	apCAF
QPRT	5.07253e-10	0.336653	0.214	0.064	1.24008e-05	apCAF
PTGFRN	6.34082e-10	0.300799	0.329	0.128	1.55014e-05	apCAF
PROS1	6.34658e-10	0.305491	0.324	0.126	1.55155e-05	apCAF
RPS15	6.48302e-10	0.436662	0.919	0.707	1.5849e-05	apCAF
GEM	6.68159e-10	0.536326	0.63	0.371	1.63345e-05	apCAF
UGP2	7.00683e-10	0.497997	0.543	0.29	1.71296e-05	apCAF
SMYD3	7.18988e-10	0.35032	0.249	0.085	1.75771e-05	apCAF
RPL3	7.68541e-10	0.441388	0.931	0.778	1.87885e-05	apCAF
S100A11	7.8355e-10	0.446167	0.74	0.453	1.91554e-05	apCAF
CSNK2B	8.52324e-10	0.317904	0.393	0.167	2.08368e-05	apCAF
TSPAN4	8.74499e-10	0.338339	0.382	0.16	2.13789e-05	apCAF
RNU6-28P	8.76937e-10	0.616193	0.145	0.034	2.14385e-05	apCAF
H19	9.12479e-10	0.308726	0.428	0.19	2.23074e-05	apCAF
BTF3	9.16912e-10	0.45281	0.815	0.553	2.24158e-05	apCAF
PDLIM2	9.39556e-10	0.339565	0.399	0.173	2.29693e-05	apCAF
ARF4	9.43925e-10	0.388631	0.624	0.34	2.30761e-05	apCAF
TUBB2A	9.45993e-10	0.529093	0.376	0.165	2.31267e-05	apCAF
PYGL	1.12419e-09	0.421801	0.225	0.072	2.7483e-05	apCAF
CKAP4	1.26528e-09	0.337372	0.497	0.242	3.09323e-05	apCAF
RNY1	1.32631e-09	0.422459	0.127	0.026	3.24244e-05	apCAF
ERGIC3	1.34765e-09	0.366383	0.428	0.2	3.29461e-05	apCAF
COPE	1.41033e-09	0.333967	0.393	0.171	3.44783e-05	apCAF
IMPDH2	1.88687e-09	0.327486	0.439	0.2	4.61282e-05	apCAF
AC079949.1	2.09739e-09	0.329597	0.208	0.064	5.1275e-05	apCAF
RAB31	2.38413e-09	0.318483	0.601	0.316	5.82848e-05	apCAF
STAT2	2.43836e-09	0.312336	0.341	0.142	5.96105e-05	apCAF
TMEM176A	3.04198e-09	0.340721	0.48	0.228	7.43673e-05	apCAF
C11orf31	3.45649e-09	0.336511	0.509	0.253	8.45009e-05	apCAF
PRDX2	3.55692e-09	0.370126	0.405	0.183	8.6956e-05	apCAF
GABARAPL2	3.68734e-09	0.345221	0.509	0.258	9.01443e-05	apCAF
COL6A2	3.864e-09	0.344677	0.838	0.52	9.44632e-05	apCAF
KIF26B	3.95061e-09	0.323816	0.243	0.085	9.65806e-05	apCAF
VGLL3	4.13661e-09	0.475649	0.318	0.131	0.000101128	apCAF
UQCRQ	4.22335e-09	0.439526	0.723	0.427	0.000103248	apCAF
LINC00478	4.27211e-09	0.388194	0.162	0.043	0.00010444	apCAF
AK1	6.19166e-09	0.388086	0.15	0.039	0.000151367	apCAF
CD200	6.80033e-09	0.351759	0.197	0.062	0.000166248	apCAF
BNIP3L	7.90014e-09	0.313608	0.538	0.278	0.000193135	apCAF
RHOC	8.23843e-09	0.336641	0.503	0.249	0.000201405	apCAF
RCAN2	1.05537e-08	0.302455	0.185	0.056	0.000258006	apCAF
TMEM98	1.16044e-08	0.432229	0.277	0.11	0.000283693	apCAF
SESN1	1.1655e-08	0.318176	0.168	0.049	0.00028493	apCAF
APEX1	1.17756e-08	0.36216	0.491	0.253	0.000287879	apCAF
PARP4	1.39024e-08	0.322349	0.266	0.101	0.000339871	apCAF
LEPROT	1.4427e-08	0.362091	0.566	0.3	0.000352696	apCAF
RNF181	1.73453e-08	0.320271	0.324	0.138	0.000424041	apCAF
MFSD1	1.83295e-08	0.450183	0.312	0.134	0.000448101	apCAF
NFKBIA	2.107e-08	0.638708	0.85	0.669	0.000515099	apCAF
CD63	2.37663e-08	0.403426	0.919	0.757	0.000581015	apCAF
GALNT5	2.85305e-08	0.354123	0.173	0.053	0.000697485	apCAF
BGN	2.96988e-08	0.338849	0.855	0.541	0.000726048	apCAF
ORMDL3	3.10316e-08	0.30147	0.197	0.067	0.00075863	apCAF
TMEM14C	3.16568e-08	0.339899	0.491	0.256	0.000773914	apCAF
MTRNR2L12	3.25839e-08	0.335953	0.445	0.224	0.000796578	apCAF
LINC00998	3.3333e-08	0.428956	0.283	0.119	0.000814891	apCAF
IGFBP3	4.13421e-08	0.421466	0.393	0.19	0.00101069	apCAF
SRGAP1	4.24262e-08	0.353711	0.324	0.141	0.00103719	apCAF
SNAI1	5.38338e-08	0.316845	0.243	0.094	0.00131608	apCAF
MRPL33	5.83121e-08	0.327707	0.526	0.285	0.00142556	apCAF
PPIC	5.84902e-08	0.335062	0.474	0.238	0.00142991	apCAF
RP11-290D2.6	6.28636e-08	0.325937	0.225	0.082	0.00153683	apCAF
SEC31A	6.89654e-08	0.370717	0.694	0.45	0.001686	apCAF
COBLL1	7.56456e-08	0.346489	0.208	0.074	0.00184931	apCAF
COL6A1	1.00427e-07	0.341742	0.809	0.521	0.00245513	apCAF
C1QTNF6	1.3408e-07	0.380549	0.185	0.062	0.00327787	apCAF
NR4A1	1.59238e-07	0.441819	0.769	0.527	0.0038929	apCAF
WNT2	1.6537e-07	0.30616	0.173	0.057	0.00404279	apCAF
SOCS5	1.76738e-07	0.330454	0.179	0.06	0.00432072	apCAF
EEF1B2	1.93204e-07	0.377007	0.746	0.498	0.00472326	apCAF
SSR2	2.21306e-07	0.435775	0.566	0.337	0.00541026	apCAF
SLC25A6	2.70186e-07	0.386648	0.757	0.499	0.00660523	apCAF
ANXA1	2.70363e-07	0.69709	0.78	0.589	0.00660956	apCAF
STIP1	2.88779e-07	0.330482	0.376	0.184	0.00705978	apCAF
P4HA1	3.13196e-07	0.383569	0.503	0.283	0.00765671	apCAF
TCEAL8	3.35642e-07	0.32813	0.451	0.242	0.00820544	apCAF
GADD45B	3.68864e-07	0.758178	0.775	0.626	0.00901761	apCAF
TCEAL4	4.08498e-07	0.328323	0.723	0.445	0.00998656	apCAF
EIF3E	4.15851e-07	0.330825	0.682	0.426	0.0101663	apCAF
SDC4	4.88884e-07	0.404537	0.22	0.087	0.0119517	apCAF
PLS3	6.32679e-07	0.315994	0.491	0.278	0.0154671	apCAF
2023-09-15	1.01123e-06	0.378158	0.584	0.352	0.0247215	apCAF
RPS25	1.04815e-06	0.320671	0.948	0.793	0.0256241	apCAF
PRDX5	1.3301e-06	0.343643	0.497	0.276	0.0325169	apCAF
THOC7	1.40909e-06	0.348961	0.341	0.175	0.034448	apCAF
DNAJB4	1.61145e-06	0.390892	0.491	0.273	0.0393951	apCAF
MPZL1	1.83204e-06	0.317422	0.405	0.219	0.0447878	apCAF
GPX8	1.98132e-06	0.349725	0.387	0.206	0.0484374	apCAF
COPZ1	2.15634e-06	0.320233	0.277	0.131	0.052716	apCAF
TRAM1	2.62202e-06	0.305834	0.624	0.374	0.0641006	apCAF
FKBP7	3.07094e-06	0.304309	0.26	0.119	0.0750753	apCAF
PNRC1	3.65404e-06	0.445083	0.775	0.574	0.0893303	apCAF
ERRFI1	6.80384e-06	0.673149	0.451	0.293	0.166333	apCAF
WDR45	1.44635e-05	0.342596	0.179	0.075	0.35359	apCAF
CTC-425F1.4	4.85852e-05	0.30772	0.266	0.137	1	apCAF
EMC10	5.79714e-05	0.335986	0.26	0.14	1	apCAF
VTRNA2-1	7.34997e-05	0.520059	0.197	0.091	1	apCAF
CAND1	0.000351068	0.306554	0.277	0.162	1	apCAF
CFD	6.06224e-144	4.54638	0.839	0.084	1.48204e-139	iCAF
LEPR	4.08459e-103	2.43189	0.548	0.018	9.98559e-99	iCAF
SCARA5	2.93036e-101	2.32389	0.52	0.013	7.16386e-97	iCAF
CHRDL1	1.49347e-93	2.37682	0.802	0.163	3.65108e-89	iCAF
AKAP12	2.46952e-93	2.88114	0.919	0.351	6.03724e-89	iCAF
IGFBP6	1.37118e-91	3.04584	0.669	0.102	3.35213e-87	iCAF
ADH1B	9.56729e-90	2.4896	0.79	0.163	2.33892e-85	iCAF
GSN	2.07384e-89	2.92862	0.847	0.289	5.06992e-85	iCAF
PI16	2.36528e-84	2.80501	0.407	0.002	5.7824e-80	iCAF
DCN	2.50096e-78	1.88785	0.992	0.793	6.11409e-74	iCAF
C7	1.29193e-77	2.79154	0.774	0.196	3.15838e-73	iCAF
FBLN11	1.37333e-74	1.92254	0.96	0.504	3.35738e-70	iCAF
APOD	2.44775e-72	2.718	0.613	0.106	5.98401e-68	iCAF
SPARCL1	2.93194e-71	1.75819	0.976	0.605	7.16771e-67	iCAF
OGN	2.68844e-70	2.32797	0.714	0.184	6.57242e-66	iCAF
WISP2	1.13305e-67	1.92841	0.448	0.034	2.76997e-63	iCAF
C31	4.45673e-66	1.67401	0.919	0.346	1.08954e-61	iCAF
MGP	6.88522e-65	1.84537	0.984	0.6	1.68323e-60	iCAF
CD34	1.48307e-64	1.53056	0.399	0.025	3.62565e-60	iCAF
SPTBN1	8.26516e-63	1.80325	0.778	0.273	2.02058e-58	iCAF
ABLIM1	9.71585e-63	1.81896	0.484	0.057	2.37523e-58	iCAF
CLU	1.5559e-62	1.71333	0.851	0.34	3.80371e-58	iCAF
IL6	2.2293e-61	3.10033	0.589	0.118	5.44996e-57	iCAF
ABCA8	4.43209e-57	1.71912	0.512	0.086	1.08351e-52	iCAF
CCDC801	6.49255e-57	1.70326	0.972	0.59	1.58723e-52	iCAF
MFAP5	1.112e-55	2.96482	0.504	0.093	2.7185e-51	iCAF
ABCA10	1.25774e-55	1.41188	0.375	0.029	3.07479e-51	iCAF
PLAC9	3.65548e-54	1.61156	0.589	0.127	8.93656e-50	iCAF
NFIA	1.03349e-52	1.65195	0.577	0.134	2.52658e-48	iCAF
ABCA9	6.11306e-52	1.41736	0.468	0.072	1.49446e-47	iCAF
PCOLCE2	1.5844e-50	1.70041	0.315	0.018	3.87338e-46	iCAF
ABI3BP	1.22456e-49	1.60363	0.706	0.239	2.99369e-45	iCAF
GPX3	1.54379e-49	1.22702	0.605	0.135	3.77409e-45	iCAF
OMD	8.74007e-48	1.68697	0.54	0.123	2.13669e-43	iCAF
SFTPC	1.44177e-46	1.39584	0.431	0.062	3.5247e-42	iCAF
HAS1	1.26217e-44	1.96713	0.31	0.026	3.08563e-40	iCAF
LAMA2	2.62289e-44	1.49011	0.685	0.235	6.41218e-40	iCAF
ANK2	1.13104e-42	1.43425	0.464	0.095	2.76506e-38	iCAF
PODN1	2.67186e-42	1.36684	0.641	0.217	6.53189e-38	iCAF
ADAMTSL3	8.31184e-42	0.982435	0.27	0.016	2.03199e-37	iCAF
RP11-572C15.61	2.23776e-41	1.41952	0.685	0.255	5.47064e-37	iCAF
RSPO3	2.43125e-41	1.57335	0.363	0.054	5.94369e-37	iCAF
ADAMTS1	2.87786e-41	1.69607	0.75	0.35	7.0355e-37	iCAF
SLPI	1.61172e-40	1.94358	0.302	0.03	3.94016e-36	iCAF
AOX1	5.37056e-39	1.33231	0.375	0.063	1.31294e-34	iCAF
NEGR1	1.72998e-38	1.28361	0.407	0.077	4.22929e-34	iCAF
CLEC3B	3.53713e-38	1.00559	0.19	0.001	8.64723e-34	iCAF
CST3	6.05878e-38	1.22074	0.855	0.535	1.48119e-33	iCAF
TFPI	1.71019e-37	1.235	0.653	0.242	4.18091e-33	iCAF
FGL2	8.28776e-36	1.2395	0.258	0.023	2.02611e-31	iCAF
SCN7A	1.04702e-35	0.943315	0.435	0.088	2.55965e-31	iCAF
UAP1	1.913e-35	1.6026	0.573	0.22	4.67671e-31	iCAF
MYC	3.55711e-35	1.41794	0.544	0.185	8.69607e-31	iCAF
SEMA3C	1.60707e-34	1.96645	0.504	0.163	3.92882e-30	iCAF
MEDAG1	1.89202e-34	1.60378	0.528	0.168	4.62543e-30	iCAF
LTBP4	2.27152e-34	1.18886	0.504	0.146	5.55317e-30	iCAF
METTL7A	3.32318e-34	1.15137	0.577	0.199	8.12419e-30	iCAF
ADD3	2.53687e-33	1.37732	0.669	0.309	6.20188e-29	iCAF
RBMS3	4.85517e-33	1.07665	0.407	0.092	1.18694e-28	iCAF
ESR1	4.883e-33	0.729722	0.181	0.005	1.19375e-28	iCAF
ALDH1A1	5.91256e-33	1.00413	0.415	0.092	1.44544e-28	iCAF
MT1A	1.02514e-31	2.24284	0.423	0.121	2.50616e-27	iCAF
NAMPT	7.7219e-31	1.81268	0.722	0.412	1.88777e-26	iCAF
KDM6B	1.09085e-30	1.50216	0.427	0.121	2.66679e-26	iCAF
TNFSF14	8.18131e-30	1.24916	0.25	0.031	2.00009e-25	iCAF
MGST1	3.20023e-29	1.16176	0.375	0.093	7.82359e-25	iCAF
TGFBR3	1.84398e-28	1.08622	0.327	0.065	4.50797e-24	iCAF
COL14A11	3.03015e-28	1.38452	0.698	0.34	7.40782e-24	iCAF
GFPT2	9.3797e-28	1.38531	0.456	0.156	2.29306e-23	iCAF
PPAP2B	1.04686e-27	1.16008	0.54	0.201	2.55925e-23	iCAF
NFE2L2	1.29583e-27	1.2178	0.649	0.339	3.16792e-23	iCAF
SFTPA2	1.40588e-27	0.732959	0.254	0.034	3.43694e-23	iCAF
NFIB	1.48799e-27	1.20679	0.605	0.276	3.63768e-23	iCAF
TNFAIP21	1.95029e-27	1.19737	0.528	0.194	4.76788e-23	iCAF
ACKR3	2.20283e-27	1.32423	0.351	0.087	5.38526e-23	iCAF
USP53	4.79124e-27	1.02107	0.456	0.141	1.17131e-22	iCAF
PTGIS1	1.55801e-26	1.21834	0.468	0.164	3.80888e-22	iCAF
AKR1C1	3.5008e-26	0.912136	0.206	0.022	8.55839e-22	iCAF
FBLN5	3.89811e-26	0.955122	0.435	0.14	9.52971e-22	iCAF
GPRC5A	8.44554e-26	1.35858	0.359	0.1	2.06468e-21	iCAF
CYBRD1	1.63489e-25	1.04567	0.56	0.247	3.99682e-21	iCAF
EMP1	1.83507e-25	1.40948	0.802	0.514	4.4862e-21	iCAF
HAS2	2.08101e-25	1.67999	0.423	0.141	5.08744e-21	iCAF
H191	2.4301e-25	1.32494	0.464	0.16	5.94086e-21	iCAF
IL6ST	2.56271e-25	1.07907	0.706	0.404	6.26505e-21	iCAF
PLA2G2A1	2.69155e-25	1.91579	0.423	0.138	6.58002e-21	iCAF
CHD1	2.70591e-25	1.30622	0.625	0.327	6.61514e-21	iCAF
DDX21	5.68452e-25	1.34645	0.645	0.35	1.3897e-20	iCAF
LRRN4CL	7.17339e-25	0.841585	0.246	0.041	1.75368e-20	iCAF
AHNAK	1.50195e-24	1.11567	0.673	0.381	3.67182e-20	iCAF
SFTPA1	1.57861e-24	0.676607	0.214	0.026	3.85922e-20	iCAF
ABCA6	1.6431e-24	1.01417	0.427	0.14	4.01688e-20	iCAF
NPR1	2.73556e-24	0.573279	0.137	0.005	6.68763e-20	iCAF
ADIRF	3.49822e-24	0.817047	0.464	0.157	8.55211e-20	iCAF
S100A4	4.15533e-24	0.898931	0.75	0.425	1.01585e-19	iCAF
KLF4	5.84364e-24	1.10439	0.661	0.343	1.4286e-19	iCAF
FHL1	8.6826e-24	1.11458	0.403	0.129	2.12264e-19	iCAF
GAS7	8.91904e-24	1.01603	0.343	0.092	2.18044e-19	iCAF
FAM150B	1.01024e-23	1.18737	0.19	0.021	2.46974e-19	iCAF
RP11-48O20.4	1.77339e-23	0.709023	0.169	0.015	4.33542e-19	iCAF
CCL2	2.44982e-23	2.10892	0.544	0.255	5.98907e-19	iCAF
EBF2	3.36172e-23	0.685998	0.149	0.009	8.2184e-19	iCAF
CDKN1A	4.07491e-23	1.21058	0.609	0.324	9.96193e-19	iCAF
FMO2	4.29913e-23	0.932571	0.512	0.204	1.05101e-18	iCAF
TNNT3	7.66662e-23	0.518833	0.125	0.003	1.87426e-18	iCAF
EBF1	9.43128e-23	0.940163	0.298	0.071	2.30566e-18	iCAF
RDH10	1.4819e-22	1.28751	0.327	0.091	3.6228e-18	iCAF
GPNMB1	1.48847e-22	1.05156	0.649	0.338	3.63887e-18	iCAF
IGSF10	2.10683e-22	0.664006	0.206	0.029	5.15058e-18	iCAF
CREB5	2.80536e-22	0.967302	0.258	0.053	6.85827e-18	iCAF
MT2A1	3.33104e-22	1.27982	0.879	0.679	8.14339e-18	iCAF
GNG11	4.72921e-22	1.01792	0.431	0.16	1.15615e-17	iCAF
HSPB81	1.11131e-21	1.08893	0.399	0.139	2.71682e-17	iCAF
IL33	2.76392e-21	0.835445	0.238	0.045	6.75696e-17	iCAF
VIT	2.76437e-21	0.50999	0.101	0	6.75806e-17	iCAF
ANGPTL1	3.20796e-21	1.07662	0.294	0.076	7.8425e-17	iCAF
MIR22HG	3.35662e-21	0.878081	0.395	0.132	8.20594e-17	iCAF
ITIH5	4.47868e-21	0.653865	0.286	0.068	1.0949e-16	iCAF
GSTM5	5.47378e-21	0.624775	0.153	0.014	1.33817e-16	iCAF
TACC1	5.82241e-21	0.783114	0.657	0.364	1.42341e-16	iCAF
MYOC	6.89064e-21	0.861919	0.105	0.001	1.68456e-16	iCAF
C1QTNF3	7.37701e-21	0.841818	0.262	0.057	1.80346e-16	iCAF
EFEMP11	8.63628e-21	0.917341	0.645	0.321	2.11131e-16	iCAF
CRISPLD2	1.14197e-20	1.31446	0.641	0.375	2.79176e-16	iCAF
CAB39L	2.77933e-20	0.706833	0.202	0.032	6.79463e-16	iCAF
DDX3Y	2.7961e-20	0.806247	0.315	0.086	6.83564e-16	iCAF
IER31	4.39967e-20	1.00546	0.839	0.571	1.07559e-15	iCAF
CYB5D1	4.46605e-20	1.1246	0.218	0.041	1.09182e-15	iCAF
SAMHD1	5.57835e-20	0.862465	0.427	0.16	1.36374e-15	iCAF
NFKBIA1	7.42161e-20	0.82774	0.883	0.644	1.81436e-15	iCAF
KLF9	7.74195e-20	0.819117	0.714	0.412	1.89267e-15	iCAF
PRELP	1.92251e-19	0.663645	0.54	0.223	4.69997e-15	iCAF
TNXB	2.16984e-19	0.473661	0.117	0.006	5.30461e-15	iCAF
EPB41L3	2.30516e-19	0.779191	0.202	0.036	5.63542e-15	iCAF
ANXA11	2.53908e-19	0.800942	0.831	0.558	6.20729e-15	iCAF
LMO3	2.83339e-19	0.536938	0.129	0.009	6.9268e-15	iCAF
ALDH2	3.36508e-19	0.841517	0.399	0.146	8.22661e-15	iCAF
FGF2	3.44756e-19	0.686607	0.206	0.037	8.42825e-15	iCAF
MT1M	4.17216e-19	1.5133	0.343	0.121	1.01997e-14	iCAF
IGF2	7.99016e-19	0.984326	0.367	0.127	1.95335e-14	iCAF
CD55	9.53841e-19	1.26139	0.552	0.28	2.33186e-14	iCAF
SLIT2	1.03695e-18	0.737392	0.435	0.179	2.53503e-14	iCAF
FBLN2	1.62883e-18	0.954205	0.524	0.248	3.98201e-14	iCAF
NFKB1	1.63298e-18	1.03947	0.391	0.153	3.99215e-14	iCAF
C1orf21	1.67895e-18	1.10477	0.46	0.21	4.10453e-14	iCAF
FBN1	1.75188e-18	1.60098	0.637	0.4	4.28283e-14	iCAF
ADAMTS4	1.90204e-18	1.79577	0.403	0.169	4.64992e-14	iCAF
SEMA4A	2.06982e-18	0.757572	0.21	0.041	5.06009e-14	iCAF
PID1	3.59709e-18	0.652572	0.194	0.034	8.7938e-14	iCAF
ADAMTS5	5.1501e-18	0.803728	0.206	0.04	1.25904e-13	iCAF
SERPING11	5.42827e-18	0.645037	0.923	0.607	1.32705e-13	iCAF
PCSK5	7.27133e-18	0.88835	0.29	0.086	1.77762e-13	iCAF
SFRP21	8.83245e-18	0.788661	0.794	0.485	2.15927e-13	iCAF
ITM2A	9.48579e-18	0.864524	0.31	0.095	2.31899e-13	iCAF
PDK4	1.35288e-17	1.28162	0.323	0.104	3.3074e-13	iCAF
CPVL	1.79722e-17	0.626725	0.161	0.023	4.39367e-13	iCAF
ASPA	2.48713e-17	0.513136	0.141	0.016	6.08029e-13	iCAF
NR4A11	3.13069e-17	0.892133	0.754	0.511	7.65359e-13	iCAF
PIK3R1	4.04087e-17	0.958439	0.597	0.346	9.87872e-13	iCAF
CSF3	4.42259e-17	1.09639	0.121	0.01	1.08119e-12	iCAF
SFRP1	5.05574e-17	1.3194	0.359	0.134	1.23598e-12	iCAF
MYADM	5.92491e-17	0.852415	0.649	0.383	1.44846e-12	iCAF
C16orf89	6.64571e-17	0.449611	0.169	0.028	1.62468e-12	iCAF
SFRP4	1.03308e-16	1.34392	0.484	0.227	2.52556e-12	iCAF
DST	1.18167e-16	0.609945	0.742	0.503	2.88882e-12	iCAF
ZFP361	1.34635e-16	0.584367	0.831	0.584	3.29141e-12	iCAF
GPR133	1.40599e-16	0.606073	0.181	0.033	3.43723e-12	iCAF
CLDN11	1.50124e-16	0.507891	0.161	0.025	3.67008e-12	iCAF
ECM2	1.50957e-16	0.864629	0.456	0.206	3.69045e-12	iCAF
JMJD1C	1.51702e-16	1.09904	0.621	0.389	3.70865e-12	iCAF
ITM2B	1.99407e-16	0.67862	0.839	0.645	4.87491e-12	iCAF
SERPINF11	2.67977e-16	0.647906	0.815	0.51	6.55124e-12	iCAF
MAFF	2.85911e-16	0.987443	0.48	0.231	6.98968e-12	iCAF
DCLK1	4.20233e-16	0.710837	0.214	0.049	1.02734e-11	iCAF
CCNL1	4.99586e-16	0.761333	0.806	0.564	1.22134e-11	iCAF
CTD-2369P2.8	7.83916e-16	0.618137	0.121	0.013	1.91644e-11	iCAF
AC116366.6	7.84228e-16	0.397634	0.149	0.022	1.9172e-11	iCAF
THBS1	8.95629e-16	1.35604	0.657	0.437	2.18954e-11	iCAF
IL18	1.1204e-15	0.609851	0.145	0.022	2.73905e-11	iCAF
ELL2	2.41712e-15	1.51075	0.5	0.284	5.90914e-11	iCAF
SLIT3	2.48994e-15	0.750299	0.391	0.164	6.08715e-11	iCAF
TIPARP	2.55593e-15	0.998131	0.488	0.24	6.24848e-11	iCAF
CELF2	3.5485e-15	0.724014	0.375	0.152	8.67502e-11	iCAF
ATP1B3	4.36859e-15	1.09834	0.44	0.215	1.06799e-10	iCAF
C12orf60	4.46657e-15	0.728053	0.202	0.048	1.09194e-10	iCAF
SEPP11	4.82782e-15	0.553128	0.718	0.435	1.18026e-10	iCAF
RARRES11	5.87958e-15	1.01223	0.54	0.286	1.43738e-10	iCAF
CKB	5.92525e-15	0.657334	0.226	0.061	1.44855e-10	iCAF
ICAM1	6.96244e-15	1.7413	0.488	0.285	1.70211e-10	iCAF
GATA6	7.31907e-15	0.757908	0.242	0.073	1.78929e-10	iCAF
YBX3	9.40483e-15	0.846175	0.665	0.452	2.2992e-10	iCAF
KIAA1377	1.06792e-14	0.663508	0.185	0.041	2.61074e-10	iCAF
CYP1B1	1.19586e-14	1.09456	0.589	0.356	2.92353e-10	iCAF
PCYOX1	2.30232e-14	0.820034	0.347	0.141	5.62848e-10	iCAF
CSF1	2.37951e-14	0.719484	0.238	0.071	5.81719e-10	iCAF
NOVA1	4.91366e-14	0.541724	0.133	0.021	1.20124e-09	iCAF
F31	5.12169e-14	0.766589	0.379	0.161	1.2521e-09	iCAF
SMIM14	5.45398e-14	0.816059	0.343	0.145	1.33333e-09	iCAF
MEG3	8.83321e-14	1.16587	0.508	0.305	2.15946e-09	iCAF
CLIP1	9.08897e-14	0.877432	0.512	0.281	2.22198e-09	iCAF
SLC19A2	9.76105e-14	1.02311	0.286	0.107	2.38628e-09	iCAF
F10	1.0103e-13	0.560234	0.137	0.023	2.46988e-09	iCAF
C1R1	1.39113e-13	0.609605	0.903	0.684	3.4009e-09	iCAF
GCLM	1.86278e-13	0.595715	0.181	0.044	4.55393e-09	iCAF
FGF18	2.0333e-13	0.594564	0.129	0.021	4.97081e-09	iCAF
LGALS3	2.11013e-13	0.739534	0.677	0.483	5.15863e-09	iCAF
VEGFA	2.12229e-13	0.997586	0.504	0.285	5.18836e-09	iCAF
SLC25A44	2.18104e-13	0.588201	0.145	0.028	5.332e-09	iCAF
GFRA1	2.2251e-13	0.365833	0.121	0.017	5.43971e-09	iCAF
BCHE	2.50621e-13	0.611315	0.194	0.052	6.12694e-09	iCAF
OAF	2.90741e-13	0.569371	0.23	0.07	7.10774e-09	iCAF
CNTN4	3.52389e-13	0.596054	0.137	0.024	8.61486e-09	iCAF
LITAF	3.95273e-13	0.653059	0.419	0.197	9.66324e-09	iCAF
EIF5	3.98549e-13	0.723651	0.653	0.419	9.74333e-09	iCAF
CPXM2	4.20806e-13	0.476913	0.161	0.034	1.02874e-08	iCAF
GADD45B1	4.43967e-13	0.644984	0.831	0.597	1.08537e-08	iCAF
FOSL1	4.68442e-13	0.750533	0.173	0.042	1.1452e-08	iCAF
MTUS1	4.93691e-13	0.697112	0.306	0.118	1.20693e-08	iCAF
RBBP6	5.37076e-13	0.927233	0.621	0.425	1.31299e-08	iCAF
TFPI21	5.48623e-13	1.20396	0.234	0.077	1.34122e-08	iCAF
SRSF5	6.69091e-13	0.751952	0.669	0.472	1.63573e-08	iCAF
DDR2	6.82392e-13	0.933655	0.556	0.34	1.66824e-08	iCAF
GRK5	7.33373e-13	0.539077	0.153	0.032	1.79288e-08	iCAF
MAT2A	1.11666e-12	0.810838	0.339	0.148	2.72991e-08	iCAF
SEMA3B	1.1363e-12	0.506846	0.169	0.04	2.77791e-08	iCAF
SH3BP5	1.19104e-12	0.852605	0.347	0.158	2.91174e-08	iCAF
RBMS1	1.19556e-12	0.830947	0.536	0.317	2.92278e-08	iCAF
FGF71	1.94811e-12	0.585225	0.601	0.336	4.76253e-08	iCAF
CD248	2.45034e-12	0.82835	0.363	0.171	5.99034e-08	iCAF
IRF1	2.55865e-12	0.84624	0.464	0.254	6.25513e-08	iCAF
IL81	2.76245e-12	1.76764	0.375	0.185	6.75336e-08	iCAF
RRAGC	3.33196e-12	0.774593	0.222	0.071	8.14565e-08	iCAF
NR4A3	3.43755e-12	1.02891	0.363	0.171	8.40378e-08	iCAF
PLAT	4.48191e-12	0.721872	0.347	0.149	1.09569e-07	iCAF
LRRC16A	4.57341e-12	0.42782	0.157	0.037	1.11806e-07	iCAF
PXDC1	4.85153e-12	0.735168	0.238	0.084	1.18605e-07	iCAF
ABL2	5.49438e-12	0.782135	0.359	0.17	1.34321e-07	iCAF
ADAM33	7.11309e-12	0.661005	0.226	0.076	1.73894e-07	iCAF
REV3L	8.94493e-12	0.869175	0.44	0.237	2.18677e-07	iCAF
ABL1	8.95863e-12	0.59367	0.214	0.067	2.19012e-07	iCAF
SOD21	9.00148e-12	0.947473	0.742	0.549	2.20059e-07	iCAF
TPPP3	9.06925e-12	0.68311	0.173	0.046	2.21716e-07	iCAF
MBP	9.3406e-12	0.463861	0.169	0.044	2.2835e-07	iCAF
EPB41L2	1.04499e-11	0.755293	0.621	0.423	2.55469e-07	iCAF
PLTP1	1.15602e-11	0.663693	0.407	0.201	2.82612e-07	iCAF
PPP1R15B	1.47827e-11	0.782747	0.371	0.183	3.61394e-07	iCAF
PIM11	1.47904e-11	0.994918	0.359	0.175	3.61581e-07	iCAF
EGR11	1.49049e-11	0.535139	0.883	0.716	3.64379e-07	iCAF
CXCL1	1.50253e-11	1.51557	0.254	0.095	3.67323e-07	iCAF
RASSF2	1.68405e-11	0.53264	0.153	0.037	4.117e-07	iCAF
SOCS3	1.87596e-11	0.692114	0.52	0.301	4.58617e-07	iCAF
APOL3	2.18083e-11	0.554186	0.214	0.069	5.33147e-07	iCAF
ZFP36L2	2.26863e-11	0.309308	0.746	0.514	5.54613e-07	iCAF
RTN4	2.30731e-11	0.733014	0.665	0.493	5.64068e-07	iCAF
PTGS2	2.51569e-11	1.26089	0.31	0.14	6.15011e-07	iCAF
PARD3B	2.54877e-11	0.613185	0.177	0.049	6.23098e-07	iCAF
TSHZ2	2.66215e-11	0.626441	0.351	0.164	6.50816e-07	iCAF
XBP1	3.02189e-11	0.739662	0.468	0.266	7.38762e-07	iCAF
MFAP41	3.13737e-11	0.308189	0.653	0.398	7.66994e-07	iCAF
DDAH2	3.43046e-11	0.598936	0.335	0.152	8.38645e-07	iCAF
CYCS	3.7379e-11	0.984796	0.536	0.35	9.13805e-07	iCAF
NFIX	4.49931e-11	0.590067	0.403	0.209	1.09995e-06	iCAF
IGHA1	5.22189e-11	1.35234	0.327	0.155	1.2766e-06	iCAF
NABP1	5.57796e-11	0.689004	0.347	0.166	1.36364e-06	iCAF
TGFBR2	5.73986e-11	0.736271	0.343	0.164	1.40322e-06	iCAF
ARHGAP21	5.79499e-11	0.690658	0.383	0.195	1.4167e-06	iCAF
PLAUR	7.57526e-11	0.980986	0.383	0.204	1.85192e-06	iCAF
TJP2	1.22339e-10	0.772173	0.161	0.045	2.99083e-06	iCAF
APOL1	1.22986e-10	0.776155	0.351	0.172	3.00664e-06	iCAF
CFH1	1.48181e-10	0.652124	0.75	0.522	3.62259e-06	iCAF
SDCBP	1.57821e-10	0.540812	0.508	0.304	3.85826e-06	iCAF
EIF1B	1.66138e-10	0.762461	0.395	0.216	4.06158e-06	iCAF
PAMR11	2.24026e-10	0.543294	0.185	0.059	5.47676e-06	iCAF
CTSL	2.25241e-10	1.17788	0.492	0.32	5.50647e-06	iCAF
GABARAPL1	2.25451e-10	0.679812	0.306	0.14	5.5116e-06	iCAF
JUNB	2.43187e-10	0.591427	0.851	0.727	5.94518e-06	iCAF
ZC3HAV1	2.53937e-10	0.675114	0.444	0.247	6.20799e-06	iCAF
PCF11	3.31532e-10	0.772931	0.387	0.212	8.10497e-06	iCAF
CTSH	3.41717e-10	0.591553	0.258	0.106	8.35397e-06	iCAF
S100A6	3.64647e-10	0.488715	0.911	0.809	8.91452e-06	iCAF
LMNA	3.82746e-10	0.774161	0.734	0.549	9.357e-06	iCAF
MATN2	3.93625e-10	0.321942	0.157	0.042	9.62294e-06	iCAF
ICAM4	4.2781e-10	0.598731	0.165	0.049	1.04587e-05	iCAF
FLRT2	4.30523e-10	0.630811	0.185	0.061	1.0525e-05	iCAF
GSTM3	4.92063e-10	0.64544	0.347	0.172	1.20295e-05	iCAF
HSPB61	5.05083e-10	0.635687	0.31	0.14	1.23478e-05	iCAF
TRIP10	5.33535e-10	0.73018	0.278	0.123	1.30433e-05	iCAF
SSPN	6.39781e-10	0.51156	0.306	0.135	1.56407e-05	iCAF
CBR3	6.40719e-10	0.465728	0.149	0.04	1.56636e-05	iCAF
SFTPB	6.9389e-10	0.353778	0.173	0.052	1.69635e-05	iCAF
MT1G	7.9248e-10	1.19572	0.234	0.098	1.93737e-05	iCAF
ZNF800	9.34067e-10	0.535646	0.202	0.07	2.28351e-05	iCAF
TSC22D2	1.03616e-09	0.887724	0.306	0.149	2.53309e-05	iCAF
CEP152	1.0813e-09	0.784558	0.198	0.07	2.64346e-05	iCAF
ZNF331	1.16264e-09	0.7023	0.371	0.199	2.8423e-05	iCAF
PTPRS	1.22237e-09	0.64828	0.23	0.091	2.98832e-05	iCAF
PMP22	1.23107e-09	0.637398	0.585	0.406	3.0096e-05	iCAF
RPS4Y1	1.29833e-09	0.425615	0.302	0.131	3.17402e-05	iCAF
VASN	1.4162e-09	0.806327	0.278	0.125	3.46217e-05	iCAF
DNTTIP2	1.47151e-09	0.777736	0.435	0.251	3.59741e-05	iCAF
REL	1.6817e-09	0.957352	0.391	0.219	4.11125e-05	iCAF
RFK	1.84033e-09	0.500728	0.214	0.08	4.49905e-05	iCAF
TUBB6	1.90124e-09	0.549067	0.343	0.172	4.64796e-05	iCAF
ECHDC2	2.13952e-09	0.58441	0.242	0.1	5.23048e-05	iCAF
BCL6	2.19962e-09	0.589824	0.306	0.146	5.37741e-05	iCAF
RHOU1	2.30601e-09	0.604516	0.234	0.094	5.6375e-05	iCAF
NEAT1	3.06101e-09	0.653855	0.665	0.479	7.48326e-05	iCAF
ARL6IP5	3.18333e-09	0.578957	0.637	0.456	7.78228e-05	iCAF
CREM	3.22878e-09	0.503507	0.423	0.231	7.89339e-05	iCAF
CXCL14	3.74042e-09	1.01297	0.315	0.155	9.1442e-05	iCAF
SPG20	3.98134e-09	0.602743	0.456	0.278	9.73318e-05	iCAF
GADD45A	4.29609e-09	0.72903	0.496	0.313	0.000105026	iCAF
SLC2A3	4.31538e-09	0.683083	0.492	0.312	0.000105498	iCAF
S100A101	6.2203e-09	0.688566	0.681	0.533	0.000152068	iCAF
CSRNP1	6.27359e-09	0.419529	0.315	0.154	0.00015337	iCAF
MTRNR2L1	6.74412e-09	1.72537	0.645	0.467	0.000164874	iCAF
RP11-553L6.5	7.40197e-09	0.44906	0.173	0.059	0.000180956	iCAF
EIF4A3	8.68509e-09	0.637684	0.577	0.393	0.000212324	iCAF
MFHAS1	8.84265e-09	0.488477	0.161	0.053	0.000216176	iCAF
A2M	9.46097e-09	0.543875	0.544	0.365	0.000231292	iCAF
RND3	9.8663e-09	0.939674	0.468	0.312	0.000241201	iCAF
NCALD	1.04484e-08	0.328968	0.169	0.055	0.000255433	iCAF
SCPEP1	1.08756e-08	0.44822	0.258	0.114	0.000265875	iCAF
UBBP4	1.10701e-08	0.52208	0.528	0.341	0.000270631	iCAF
PROS11	1.21684e-08	0.653897	0.266	0.125	0.00029748	iCAF
UBR1	1.27646e-08	0.576529	0.242	0.103	0.000312056	iCAF
PHGDH	1.28968e-08	0.395421	0.145	0.044	0.000315289	iCAF
APOL6	1.30067e-08	0.485537	0.282	0.13	0.000317974	iCAF
BTG2	1.32533e-08	0.434996	0.508	0.32	0.000324003	iCAF
CXCL21	1.5122e-08	0.407545	0.444	0.258	0.000369687	iCAF
CFLAR	1.51545e-08	0.584112	0.395	0.225	0.000370482	iCAF
ATP6V0A1	1.58087e-08	0.44003	0.153	0.048	0.000386476	iCAF
TNRC6C	1.6604e-08	0.487319	0.198	0.075	0.000405917	iCAF
PAPPA	1.70133e-08	0.788388	0.238	0.104	0.000415923	iCAF
MT1X1	1.80345e-08	1.52597	0.508	0.358	0.000440888	iCAF
TMEM159	1.83401e-08	0.449194	0.198	0.076	0.000448359	iCAF
LIMA11	1.89008e-08	0.680581	0.661	0.502	0.000462069	iCAF
AHI1	2.04112e-08	0.717051	0.347	0.193	0.000498993	iCAF
CTC-444N24.11	2.11824e-08	0.703645	0.222	0.093	0.000517846	iCAF
ZFP36L1	2.12798e-08	0.507654	0.851	0.723	0.000520227	iCAF
FGFR1	2.20472e-08	0.437847	0.46	0.262	0.000538987	iCAF
UGDH	2.23231e-08	0.771855	0.319	0.171	0.000545734	iCAF
SPSB1	2.32563e-08	0.749947	0.21	0.09	0.000568547	iCAF
NCOA1	2.55275e-08	0.422612	0.254	0.114	0.00062407	iCAF
CD44	2.69996e-08	0.648268	0.488	0.315	0.000660058	iCAF
FST	3.16904e-08	1.34549	0.177	0.067	0.000774734	iCAF
SMARCA2	3.31586e-08	0.601979	0.468	0.303	0.000810628	iCAF
SNED1	3.66099e-08	0.384457	0.173	0.062	0.000895001	iCAF
GLUL	3.71325e-08	0.627046	0.5	0.328	0.000907777	iCAF
KREMEN1	4.68649e-08	0.453001	0.21	0.086	0.00114571	iCAF
OTUD4	4.83519e-08	0.56585	0.206	0.084	0.00118206	iCAF
NFIL3	6.2624e-08	0.569453	0.31	0.164	0.00153097	iCAF
NCOA7	6.27918e-08	0.511485	0.399	0.234	0.00153507	iCAF
DPYSL2	8.28367e-08	0.46164	0.444	0.277	0.00202511	iCAF
ACAT1	8.884e-08	0.50039	0.25	0.119	0.00217187	iCAF
FOXN3	9.98594e-08	0.585055	0.294	0.152	0.00244126	iCAF
SERINC1	1.06168e-07	0.441876	0.464	0.297	0.00259548	iCAF
NOLC1	1.09694e-07	0.654568	0.44	0.284	0.00268168	iCAF
SAMD4A	1.12116e-07	0.399409	0.177	0.069	0.0027409	iCAF
BOC	1.17302e-07	0.494728	0.234	0.104	0.00286768	iCAF
TNFSF13B	1.1887e-07	0.475904	0.185	0.071	0.00290602	iCAF
SETD7	1.2156e-07	0.44633	0.202	0.085	0.00297179	iCAF
FILIP1	1.22286e-07	0.629245	0.214	0.092	0.00298953	iCAF
DLC1	1.24052e-07	0.439647	0.278	0.137	0.00303271	iCAF
IGFBP41	1.29819e-07	0.383577	0.637	0.452	0.00317368	iCAF
THAP2	1.40823e-07	0.759729	0.161	0.061	0.0034427	iCAF
UBE2D3	1.42519e-07	0.55995	0.56	0.405	0.00348417	iCAF
ESYT2	1.49936e-07	0.538425	0.266	0.133	0.00366549	iCAF
ABCC9	1.58679e-07	0.560776	0.246	0.115	0.00387923	iCAF
S100A13	1.61299e-07	0.552517	0.472	0.301	0.00394327	iCAF
SERPINB1	1.78012e-07	0.422481	0.286	0.145	0.00435185	iCAF
NT5E1	1.853e-07	0.489651	0.198	0.084	0.00453004	iCAF
RAB21	1.86587e-07	0.551194	0.294	0.16	0.0045615	iCAF
MAP3K8	2.34599e-07	0.486626	0.29	0.15	0.00573524	iCAF
SKIL	2.59202e-07	0.510381	0.569	0.409	0.0063367	iCAF
LRP1	2.5989e-07	0.521389	0.52	0.342	0.00635354	iCAF
EIF4A1	2.83397e-07	0.636942	0.456	0.307	0.00692821	iCAF
CHD2	2.86927e-07	0.438211	0.552	0.394	0.00701452	iCAF
ZNF106	2.89606e-07	0.638173	0.411	0.259	0.00708	iCAF
DPT	3.16421e-07	0.600479	0.399	0.235	0.00773555	iCAF
LHFP	3.26728e-07	0.35432	0.427	0.261	0.00798753	iCAF
HNRNPH1	3.41712e-07	0.49984	0.613	0.471	0.00835383	iCAF
ZBTB20	3.57143e-07	0.463946	0.246	0.117	0.00873108	iCAF
MT-TM	3.76861e-07	0.634974	0.282	0.149	0.00921313	iCAF
TXLNG	3.94258e-07	0.686631	0.262	0.134	0.00963843	iCAF
AMD1	4.18374e-07	0.516097	0.427	0.268	0.010228	iCAF
EMP2	4.64104e-07	0.542362	0.294	0.155	0.011346	iCAF
SRPX1	4.81683e-07	0.566399	0.238	0.117	0.0117757	iCAF
EGR3	4.84656e-07	0.731694	0.335	0.195	0.0118484	iCAF
IRF2BP2	5.70062e-07	0.410914	0.395	0.237	0.0139363	iCAF
SEMA3D1	5.77931e-07	0.515702	0.19	0.083	0.0141287	iCAF
SKI	5.88626e-07	0.390334	0.194	0.082	0.0143902	iCAF
IGFBP5	5.91309e-07	0.773492	0.556	0.387	0.0144557	iCAF
ZFAND5	6.20596e-07	0.432938	0.625	0.494	0.0151717	iCAF
USP36	6.37105e-07	0.511185	0.218	0.1	0.0155753	iCAF
SQSTM1	6.90326e-07	0.600248	0.508	0.371	0.0168764	iCAF
RGS2	7.01684e-07	0.895595	0.649	0.511	0.0171541	iCAF
DBN1	7.40962e-07	0.443241	0.173	0.072	0.0181143	iCAF
SVEP1	7.71149e-07	0.374994	0.238	0.115	0.0188523	iCAF
ZCCHC24	7.90595e-07	0.443901	0.254	0.126	0.0193277	iCAF
PPP1R15A	9.12639e-07	0.407864	0.782	0.625	0.0223113	iCAF
CASP4	1.02063e-06	0.514547	0.319	0.188	0.0249514	iCAF
SMOC21	1.04407e-06	0.565283	0.339	0.194	0.0255243	iCAF
MTRNR2L31	1.0726e-06	0.891336	0.605	0.451	0.026222	iCAF
AHCYL1	1.10283e-06	0.693507	0.335	0.199	0.026961	iCAF
UTRN	1.25584e-06	0.636636	0.431	0.285	0.0307015	iCAF
CAMSAP2	1.29167e-06	0.535452	0.339	0.2	0.0315776	iCAF
ITSN2	1.29406e-06	0.470724	0.286	0.15	0.031636	iCAF
LARP4	1.36165e-06	0.436568	0.194	0.087	0.0332882	iCAF
GPCPD1	1.37675e-06	0.610068	0.258	0.138	0.0336573	iCAF
AXL	1.39507e-06	0.391335	0.198	0.088	0.0341052	iCAF
SYNE1	1.40059e-06	0.431867	0.407	0.255	0.0342401	iCAF
BAZ1A	1.40758e-06	0.58913	0.335	0.2	0.034411	iCAF
ARID5B	1.52037e-06	0.545765	0.621	0.489	0.0371684	iCAF
CEBPD	1.80421e-06	0.437142	0.577	0.434	0.0441075	iCAF
TCEB1	1.86664e-06	0.969161	0.456	0.325	0.0456338	iCAF
SEC63	1.89313e-06	0.440019	0.54	0.403	0.0462813	iCAF
RANBP2	1.93046e-06	0.765505	0.371	0.233	0.047194	iCAF
ZSWIM6	1.98218e-06	0.410191	0.173	0.072	0.0484584	iCAF
TOP1	2.08802e-06	0.631904	0.532	0.389	0.0510458	iCAF
ADM	2.09788e-06	0.542099	0.359	0.219	0.051287	iCAF
FSTL1	2.1019e-06	0.721741	0.653	0.552	0.051385	iCAF
CENPC	2.14176e-06	0.464539	0.262	0.138	0.0523596	iCAF
ARL5B	2.14915e-06	0.518174	0.278	0.153	0.0525403	iCAF
OLFML1	2.18997e-06	0.428078	0.23	0.115	0.0535381	iCAF
NOP58	2.30883e-06	0.531036	0.508	0.363	0.0564439	iCAF
C1S	2.39229e-06	0.345811	0.815	0.637	0.0584843	iCAF
HEG1	2.51891e-06	0.411785	0.27	0.146	0.0615799	iCAF
SH3D191	2.52243e-06	0.584691	0.343	0.214	0.061666	iCAF
AFF4	2.58404e-06	0.534241	0.387	0.242	0.063172	iCAF
LGALS3BP	2.92735e-06	0.436154	0.44	0.281	0.0715649	iCAF
SNTB2	2.92788e-06	0.37379	0.202	0.094	0.0715778	iCAF
SFPQ	2.95857e-06	0.57336	0.653	0.534	0.0723281	iCAF
CCNH	3.13525e-06	0.408196	0.202	0.095	0.0766474	iCAF
SRGAP11	3.25598e-06	0.556625	0.262	0.142	0.079599	iCAF
CCDC152	3.27405e-06	0.406664	0.226	0.113	0.0800407	iCAF
CEBPB	3.42145e-06	0.54068	0.508	0.361	0.0836442	iCAF
AHR1	3.88792e-06	0.457398	0.355	0.219	0.0950479	iCAF
HIPK3	4.06937e-06	0.328234	0.23	0.115	0.099484	iCAF
LPAR1	4.31392e-06	0.565458	0.218	0.11	0.105463	iCAF
DDX24	4.65709e-06	0.413414	0.544	0.405	0.113852	iCAF
SELK	5.03155e-06	0.59583	0.5	0.355	0.123006	iCAF
ST3GAL1	5.34562e-06	0.433953	0.254	0.135	0.130684	iCAF
PTGDS1	5.42905e-06	0.544773	0.468	0.307	0.132724	iCAF
SON	5.47295e-06	0.450954	0.73	0.622	0.133797	iCAF
PHLDB2	5.48757e-06	0.78674	0.31	0.187	0.134155	iCAF
SLC20A1	5.70567e-06	0.572413	0.31	0.186	0.139486	iCAF
SKAP2	6.52191e-06	0.364306	0.315	0.184	0.159441	iCAF
NUPR1	7.08165e-06	0.520144	0.536	0.386	0.173125	iCAF
C6orf62	7.3761e-06	0.577922	0.387	0.255	0.180324	iCAF
PABPC4	7.42656e-06	0.499445	0.411	0.284	0.181557	iCAF
HTRA3	7.87471e-06	0.409184	0.331	0.195	0.192513	iCAF
FOXO3	8.5451e-06	0.373789	0.286	0.16	0.208902	iCAF
CEBPZ	1.06127e-05	0.511453	0.419	0.29	0.259449	iCAF
NRIP1	1.08595e-05	0.500343	0.31	0.184	0.265483	iCAF
APP	1.12574e-05	0.380714	0.516	0.381	0.275211	iCAF
PNRC11	1.13156e-05	0.533309	0.698	0.579	0.276633	iCAF
BZW1	1.14347e-05	0.54778	0.456	0.327	0.279545	iCAF
WDR43	1.24578e-05	0.576927	0.327	0.209	0.304555	iCAF
SMC5	1.26425e-05	0.360359	0.452	0.304	0.30907	iCAF
ABCA1	1.26607e-05	0.468814	0.29	0.169	0.309517	iCAF
JUND	1.27977e-05	0.485877	0.585	0.455	0.312866	iCAF
C16orf45	1.39057e-05	0.416636	0.238	0.13	0.339953	iCAF
CCND2	1.48276e-05	0.423908	0.347	0.22	0.36249	iCAF
SPTAN1	1.51739e-05	0.318127	0.282	0.161	0.370957	iCAF
RBM25	1.84782e-05	0.361982	0.742	0.608	0.451737	iCAF
HIVEP2	1.86231e-05	0.391243	0.218	0.114	0.455278	iCAF
MTRNR2L21	2.00282e-05	0.558497	0.363	0.242	0.489628	iCAF
NNMT1	2.11738e-05	0.439346	0.746	0.576	0.517635	iCAF
BAZ2B	2.18382e-05	0.689374	0.347	0.222	0.533878	iCAF
ZC3H12A	2.23466e-05	0.597833	0.23	0.126	0.546307	iCAF
RTN3	2.29498e-05	0.335011	0.335	0.211	0.561055	iCAF
TXNRD1	2.5205e-05	0.661323	0.246	0.14	0.616188	iCAF
IER2	2.55747e-05	0.410188	0.722	0.599	0.625226	iCAF
HIGD1A	2.88013e-05	0.35594	0.234	0.13	0.704105	iCAF
ERAP2	3.26457e-05	0.35096	0.21	0.109	0.79809	iCAF
TRIO	3.30548e-05	0.519415	0.294	0.179	0.808092	iCAF
RHOQ	3.8605e-05	0.400927	0.27	0.157	0.943777	iCAF
TGM2	4.76038e-05	0.438432	0.242	0.134	1	iCAF
ZFC3H1	5.59567e-05	0.574777	0.294	0.183	1	iCAF
REXO2	5.65824e-05	0.402821	0.399	0.279	1	iCAF
CFI1	5.69465e-05	0.514288	0.444	0.319	1	iCAF
HSPA9	6.32607e-05	0.318923	0.484	0.357	1	iCAF
STAT3	6.50803e-05	0.348991	0.508	0.375	1	iCAF
COQ10B	7.07918e-05	0.33281	0.222	0.122	1	iCAF
ZNF638	7.19206e-05	0.351374	0.472	0.339	1	iCAF
AKIRIN1	7.20092e-05	0.309105	0.242	0.139	1	iCAF
LDLR	7.60002e-05	0.514054	0.286	0.18	1	iCAF
KIF1B	7.61516e-05	0.37942	0.286	0.179	1	iCAF
NFIC	8.31972e-05	0.442133	0.363	0.243	1	iCAF
SRSF6	8.87985e-05	0.303112	0.306	0.191	1	iCAF
FERMT2	0.000115687	0.354824	0.427	0.3	1	iCAF
PSAP1	0.000121438	0.323092	0.758	0.628	1	iCAF
COLEC121	0.000136504	0.309337	0.339	0.222	1	iCAF
SBDS	0.00017004	0.303439	0.468	0.344	1	iCAF
PCM1	0.000250665	0.342339	0.5	0.389	1	iCAF
GYPC1	0.000287358	0.335927	0.302	0.195	1	iCAF
KMT2E	0.00029169	0.370122	0.516	0.388	1	iCAF
FKBP51	0.000343051	0.412093	0.351	0.239	1	iCAF
PRNP	0.000373976	0.406656	0.347	0.243	1	iCAF
CASC4	0.000471697	0.324188	0.387	0.282	1	iCAF
MTRNR2L81	0.000492038	0.519026	0.367	0.262	1	iCAF
DYNC1H1	0.000492305	0.3597	0.323	0.22	1	iCAF
EEA1	0.000526158	0.396366	0.411	0.304	1	iCAF
MT-TP1	0.000922245	0.386806	0.556	0.435	1	iCAF
CHD9	0.00117519	0.391503	0.387	0.284	1	iCAF

## Sheet: S2
Tab S2. 258 DEGs.
gene	lowMean	highMean	logFC	pValue	fdr
AADAC	36.4739	14.3035	-1.35049	0.000913813	0.0024022
ABCA3	21.6789	51.3162	1.24312	5.07024e-09	6.42131e-08
ABCA8	0.759498	1.60149	1.07629	2.22975e-08	2.31232e-07
ABLIM3	3.08956	6.38581	1.04747	7.0696e-16	1.41327e-13
ADAMTS16	1.32399	3.75969	1.50572	1.84298e-17	8.25788e-15
ADAMTS8	0.907518	2.21919	1.29003	3.51321e-06	1.81082e-05
ADH1B	2.6324	5.90395	1.1653	0.000473364	0.00134563
ADRA2B	8.47232	3.42886	-1.30503	2.67198e-06	1.42821e-05
AGER	24.7203	78.2337	1.66209	0.000305864	0.000911558
AGRP	0.662317	1.39832	1.07811	0.000134941	0.000441778
AGTR2	1.58722	5.8173	1.87384	1.72263e-06	9.78786e-06
AKAP12	7.37422	15.3778	1.06028	1.35918e-12	6.51702e-11
AKR1C4	2.10073	0.720912	-1.543	0.000127957	0.000420918
AMTN	50.8038	118.681	1.22408	0.00198985	0.00475208
ANK1	0.754527	1.65289	1.13135	3.39257e-07	2.39065e-06
ANKRD1	1.57054	5.67472	1.85329	2.76209e-10	5.44622e-09
APCDD1L	2.31495	5.60548	1.27586	9.51784e-16	1.81875e-13
APOA1	46.9825	0.724842	-6.01831	0.00634653	0.013061
AQP4	9.27324	23.7775	1.35845	6.94109e-08	6.1275e-07
AREG	34.1343	74.8431	1.13265	8.91029e-16	1.72806e-13
ARL14	2.3568	5.36316	1.18625	6.26545e-10	1.09813e-08
ARSI	6.77753	14.8006	1.12682	3.68499e-14	3.39594e-12
ATOH8	1.16394	2.88656	1.31034	3.83288e-13	2.22341e-11
ATP13A5	5.52801	2.44768	-1.17534	0.00892319	0.0176032
ATP4A	1.85988	0.84306	-1.1415	8.88017e-08	7.59138e-07
B3GNT7	11.2762	22.7818	1.0146	7.30188e-12	2.53691e-10
C11orf96	12.8714	28.8036	1.16208	1.89527e-15	3.19833e-13
C16orf89	16.6595	33.3637	1.00194	5.24764e-09	6.60735e-08
C20orf85	9.54018	20.0455	1.07119	0.000387947	0.00112572
C4A	2.16403	4.55894	1.07498	4.72432e-11	1.24267e-09
C4BPA	22.2034	66.1521	1.57501	1.04163e-10	2.42145e-09
C5AR2	1.00927	2.19789	1.12281	2.45561e-13	1.49805e-11
C7	13.4687	29.3635	1.12441	2.62877e-08	2.66237e-07
CACNA2D2	3.084	6.99601	1.18173	2.68919e-07	1.95652e-06
CADM3	0.825516	1.91258	1.21216	6.69935e-10	1.16068e-08
CCDC177	1.64857	0.578647	-1.51046	2.29412e-08	2.36962e-07
CCDC190	14.2415	6.73317	-1.08074	0.00217929	0.00513838
CD22	2.50538	6.48878	1.37292	3.97462e-05	0.000150704
CDH6	1.53443	5.16139	1.75006	2.54721e-09	3.61337e-08
CDHR4	0.884314	2.0203	1.19194	0.00230525	0.00540792
CFAP221	0.622527	1.45008	1.21993	6.61423e-10	1.149e-08
CHRDL2	1.28757	3.04009	1.23946	5.44745e-12	2.0282e-10
CHRNA6	0.996893	10.4676	3.39234	0.0017283	0.00419218
CLDN18	6.26334	20.5408	1.71349	7.39677e-06	3.48743e-05
CLDN2	1.26261	4.29161	1.76511	7.38889e-10	1.26664e-08
CLEC17A	0.745659	1.50247	1.01075	0.000147688	0.000477497
CLIC5	1.8117	4.4593	1.29947	9.77011e-09	1.13757e-07
COL4A3	0.956973	1.91946	1.00415	3.652e-08	3.51772e-07
COLEC10	1.7342	0.705356	-1.29785	0.00230937	0.00541659
CPM	12.676	45.3706	1.83966	1.40628e-12	6.66904e-11
CPS1	2.46389	10.1462	2.04193	5.17043e-06	2.54007e-05
CR2	3.1283	8.47752	1.43826	0.00403486	0.00881752
CRCT1	9.33269	22.129	1.24557	0.00123571	0.0031361
CRLF1	12.4252	26.4395	1.08943	7.91327e-08	6.85044e-07
CRTAC1	6.60703	19.9293	1.59282	2.03637e-16	5.62991e-14
CSF2	1.78375	3.80108	1.0915	1.71264e-13	1.14712e-11
CSF3	4.053	8.54456	1.07602	9.50529e-11	2.24159e-09
CST6	18.6158	44.5147	1.25776	1.90441e-13	1.23114e-11
CTSE	28.8245	70.3983	1.28824	7.66978e-11	1.85589e-09
CWH43	1.03524	3.19704	1.62677	1.19882e-05	5.3238e-05
CXCL2	25.4224	53.7528	1.08024	1.52851e-13	1.03445e-11
CYP24A1	18.2998	48.1965	1.3971	2.07505e-08	2.17095e-07
CYP27B1	5.75427	14.0145	1.28421	0.00394535	0.0086481
CYP2C18	7.7019	3.75765	-1.03539	4.76556e-05	0.000176572
DAPL1	199.343	99.3944	-1.00402	3.47468e-08	3.3694e-07
DES	3.99221	8.30313	1.05647	9.49803e-07	5.86864e-06
DIRAS3	2.15883	11.8183	2.4527	0.000206695	0.000644384
DLC1	4.10209	8.70987	1.08629	7.36738e-19	1.06369e-15
DMBT1	12.5501	35.055	1.48192	2.43776e-08	2.49813e-07
DMRT2	24.2803	10.3432	-1.23111	6.11738e-09	7.53452e-08
DMRT3	6.63904	2.90188	-1.19399	4.45502e-10	8.2345e-09
DNAI2	0.671174	1.39718	1.05776	0.00268106	0.00618676
DUSP26	0.794902	2.10287	1.40351	0.0209408	0.0368325
EREG	2.71021	6.78566	1.32408	2.29101e-16	5.95387e-14
FABP4	9.61273	52.0873	2.43791	1.36849e-09	2.1528e-08
FAM107A	2.65546	6.34444	1.25653	9.61274e-07	5.93105e-06
FAM216B	1.45076	3.17246	1.1288	0.000911189	0.00239676
FAM43B	0.680185	2.05636	1.59609	8.45585e-06	3.93395e-05
FAM83A	32.2572	65.4042	1.01976	2.62829e-06	1.40833e-05
FCER2	0.79536	2.73966	1.78432	0.00704858	0.0143153
FCN3	6.60161	15.638	1.24416	5.87042e-07	3.85449e-06
FCRL1	0.631592	1.807	1.51653	0.00560579	0.0117354
FGA	6.01651	27.2	2.17661	3.68835e-09	4.94087e-08
FGB	3.25592	17.3885	2.41699	0.00834009	0.0165983
FGFBP2	139	65.8704	-1.07738	0.00112261	0.00288
FGG	17.6628	65.3317	1.88707	5.21732e-10	9.40276e-09
FN1	318.969	670.203	1.07118	1.58024e-12	7.28144e-11
FOLR1	17.921	40.2046	1.16571	7.02734e-09	8.51008e-08
FOLR3	0.912237	2.74087	1.58716	9.89493e-08	8.34901e-07
FOSB	22.9447	58.6979	1.35515	3.30906e-07	2.34066e-06
FTCD	1.87287	0.928776	-1.01185	0.000258402	0.000785972
G0S2	40.5193	84.9913	1.06871	1.05102e-10	2.4344e-09
GDF10	0.811055	2.0958	1.36963	1.25713e-05	5.56372e-05
GGTLC1	0.99063	3.31677	1.74336	9.43683e-07	5.83637e-06
GKN2	1.17897	3.3959	1.52626	4.60668e-07	3.11767e-06
GLYATL2	17.6947	7.60999	-1.21735	0.000850529	0.00225546
GPC3	256.651	128.061	-1.00298	1.30995e-07	1.05987e-06
GPD1	1.08703	2.2811	1.06934	8.44581e-05	0.000292186
GPIHBP1	1.6006	3.55542	1.1514	1.81744e-08	1.93098e-07
GSDMA	1.51998	3.64107	1.26031	2.36257e-07	1.75124e-06
GSTA1	377.661	101.476	-1.89595	6.05614e-09	7.47327e-08
GSTM3	102.947	45.4631	-1.17913	6.80184e-06	3.23866e-05
HAS1	1.0156	2.25394	1.15012	4.22361e-09	5.51621e-08
HBB	40.497	86.6534	1.09744	0.00143044	0.00355803
HBQ1	2.1776	0.806698	-1.43264	0.000454511	0.00129799
HEPHL1	2.1803	6.82737	1.6468	3.57732e-05	0.000137689
HNF1B	0.761244	1.60842	1.07922	5.16792e-10	9.32666e-09
HOXB8	7.89931	3.39031	-1.22031	0.0121129	0.0229438
ICAM1	64.7938	140.099	1.11251	1.04569e-18	1.13231e-15
IGF2	1.83271	6.79358	1.89019	0.00664494	0.0135997
IGFBP6	34.0415	78.735	1.20971	1.01165e-07	8.51382e-07
IGFL3	4.27742	10.0144	1.22727	0.00652313	0.0133757
IL1RL1	1.08414	5.34082	2.30051	2.01335e-11	6.06994e-10
IL24	1.69968	4.20895	1.30819	1.85106e-05	7.76654e-05
INHBA	16.654	34.8454	1.0651	7.86268e-15	9.63846e-13
IRS4	6.27149	2.33062	-1.4281	1.91973e-07	1.4639e-06
ITGB6	31.8896	69.9106	1.13242	2.47133e-16	6.17547e-14
KCNF1	0.771052	1.68183	1.12513	1.69502e-07	1.31887e-06
KCNK2	4.20977	1.73457	-1.27916	0.00141383	0.00352556
KLHDC7A	0.939784	1.90758	1.02134	1.67174e-10	3.52983e-09
KLK5	8.92392	19.4775	1.12606	8.9634e-08	7.65749e-07
KLK6	6.53017	20.7909	1.67076	9.6897e-07	5.97003e-06
KLK7	10.5526	30.3963	1.52629	5.43391e-07	3.60614e-06
KRT20	8.40395	2.16197	-1.95872	0.0016646	0.00405659
KRT23	15.6988	31.6897	1.01336	0.000403412	0.00116565
KRT77	4.82491	1.54043	-1.64717	4.29921e-05	0.000161242
KRT79	1.37488	3.25604	1.24381	0.0225435	0.0392615
LAMC2	233.471	477.123	1.03112	5.25019e-10	9.44888e-09
LBP	1.73892	6.80136	1.96763	1.27359e-06	7.54711e-06
LCE3E	3.02197	7.1392	1.24027	0.00212121	0.0050215
LPL	7.8443	17.5669	1.16314	1.56118e-12	7.21919e-11
LRP2	0.720797	1.96675	1.44815	3.17488e-06	1.66013e-05
LRRC55	1.7958	3.95052	1.13742	4.39023e-09	5.7161e-08
LRRK2	4.95602	11.7799	1.24908	1.85381e-07	1.41947e-06
LRRN4	1.34525	3.33887	1.31149	1.85976e-10	3.86034e-09
LTF	89.8525	215.324	1.26088	2.59847e-08	2.63991e-07
LY6H	0.845969	3.15851	1.90057	1.08379e-05	4.88816e-05
MAFA	0.806552	1.77751	1.14002	0.00335271	0.00750406
MAMDC2	2.60927	5.36486	1.0399	2.7734e-12	1.15877e-10
MAP1LC3C	0.698586	1.50412	1.10641	3.00715e-09	4.1569e-08
MAPK4	0.983633	2.25209	1.19507	5.21086e-05	0.000190678
MARCO	25.2341	59.9713	1.2489	5.00809e-10	9.08871e-09
MCEMP1	2.70887	6.34132	1.22709	1.67337e-10	3.52983e-09
MEDAG	7.19696	15.0714	1.06635	3.70545e-12	1.49067e-10
MMP10	170.454	352.347	1.04761	9.80645e-05	0.000332963
MMP13	50.1979	169.559	1.75609	1.10155e-07	9.16363e-07
MMP3	18.9996	39.0428	1.03908	1.14433e-05	5.11854e-05
MMP7	65.2782	154.579	1.24367	5.50161e-14	4.58256e-12
MPPED1	5.52321	2.18731	-1.33635	0.00176121	0.00426247
MRAP2	38.8606	18.7244	-1.05339	1.2841e-11	4.14035e-10
MRC1	14.3669	30.4986	1.08599	2.72133e-11	7.80595e-10
MRGPRF	3.35643	7.07625	1.07606	4.40599e-13	2.51103e-11
MS4A1	4.49483	10.868	1.27375	0.0279124	0.0471582
MS4A8	2.9693	7.824	1.39778	0.00247454	0.0057562
MSLN	41.8643	92.7637	1.14784	6.22306e-06	2.99602e-05
MUC5AC	0.919024	3.85059	2.0669	0.010741	0.0206768
MUC5B	6.13576	14.3067	1.22138	7.5026e-06	3.5271e-05
MYBPC2	1.33706	2.95411	1.14366	4.59084e-08	4.304e-07
NAPSA	37.0634	96.7282	1.38394	6.15127e-10	1.08306e-08
NDNF	8.44666	18.2584	1.1121	1.58085e-09	2.42521e-08
NECAB2	5.58728	2.65345	-1.07428	0.00368349	0.00814153
NIPAL4	6.31063	15.0549	1.25437	2.35879e-08	2.43062e-07
NKAIN4	0.724499	1.89456	1.38681	5.15022e-08	4.76992e-07
NOS2	56.9298	15.87	-1.84288	1.56119e-05	6.70395e-05
NPTX2	10.7046	56.8812	2.40972	6.22306e-06	2.99602e-05
NR4A3	2.91156	7.64666	1.39304	2.02715e-08	2.13113e-07
NRGN	17.2623	35.4638	1.03872	4.81074e-11	1.2603e-09
NT5E	12.6178	28.563	1.17869	3.84947e-15	5.34998e-13
NTS	1256.08	506.205	-1.31113	2.57889e-09	3.64636e-08
NTSR1	0.243639	2.88195	3.56423	6.81419e-08	6.03981e-07
ODAPH	0.42872	1.74122	2.02199	0.000455406	0.0012997
OLFM4	5.95399	25.0436	2.07252	4.32494e-06	2.17149e-05
ORM1	4.46834	11.0471	1.30586	5.90902e-11	1.49381e-09
ORM2	2.9947	6.28166	1.06874	9.21485e-10	1.52338e-08
OTOP3	8.53181	3.70999	-1.20144	0.0112282	0.0214874
OTX2	2.59662	1.28124	-1.0191	3.30975e-08	3.23585e-07
PAEP	2.51714	18.2953	2.86161	4.70757e-12	1.80443e-10
PAX5	1.17626	2.60288	1.1459	1.55168e-05	6.66974e-05
PCP4	5.65421	14.7354	1.38189	5.70254e-06	2.77627e-05
PCSK1	1.95504	6.98955	1.838	0.0100472	0.019503
PDK4	6.89045	14.5434	1.07769	1.26144e-08	1.4106e-07
PEBP4	7.9539	20.9379	1.39638	1.60625e-08	1.74366e-07
PGC	16.7397	40.2572	1.26597	2.78206e-07	2.01505e-06
PIGR	35.9656	79.2779	1.1403	1.24906e-08	1.39916e-07
PLA2G1B	1.51019	4.60389	1.60812	4.28036e-07	2.93195e-06
PLAC8	27.9047	13.4963	-1.04795	0.00474475	0.0101137
PLN	4.08191	9.82279	1.26689	3.94951e-09	5.22075e-08
PMEPA1	44.6163	93.2577	1.06365	7.85638e-18	4.86123e-15
PNLIPRP3	1.18833	3.18025	1.4202	0.000110757	0.000369969
PPBP	0.931609	2.84873	1.61252	7.28108e-08	6.3901e-07
PRG4	0.694147	2.11972	1.61056	3.26569e-05	0.00012747
PSCA	10.1274	42.9449	2.08423	0.0062844	0.0129515
PTH1R	1.24987	2.63165	1.07418	2.52733e-16	6.19624e-14
PTPRN	0.835154	2.18537	1.38776	8.182e-10	1.37538e-08
PTPRT	3.57142	1.68651	-1.08246	0.00130414	0.0032892
PTX3	3.32001	8.24632	1.31256	2.40443e-14	2.35527e-12
RASGRF1	0.757206	2.28297	1.59215	2.97571e-19	7.32724e-16
RETN	1.84833	5.05139	1.45046	7.29514e-12	2.53691e-10
RNASE7	6.6819	21.745	1.70236	1.53859e-07	1.21663e-06
RND1	5.34411	13.2993	1.31533	1.78391e-09	2.67361e-08
ROS1	5.19578	13.3428	1.36065	8.7112e-13	4.54592e-11
RRAD	15.0748	35.7562	1.24606	3.39665e-10	6.47156e-09
RSPO3	1.26286	2.74882	1.12212	2.15088e-07	1.61272e-06
S100A7	330.311	892.216	1.43357	0.00102297	0.00264953
SAA2	3.14546	6.78792	1.1097	1.60353e-08	1.74216e-07
SCGB1A1	59.4297	147.728	1.31369	0.00662404	0.0135633
SCGB3A1	71.632	154.129	1.10547	0.00174519	0.00423077
SCTR	2.15411	5.12291	1.24987	1.75536e-07	1.35688e-06
SERPINA1	109.188	239.465	1.13301	5.08895e-15	6.61258e-13
SERPINE1	146.531	344.585	1.23366	1.88111e-21	1.22216e-17
SFTA2	15.529	34.4838	1.15096	4.48414e-08	4.21304e-07
SFTPA1	553.017	1379.79	1.31905	3.29659e-06	1.7155e-05
SFTPA2	740.237	1743.54	1.23596	4.48799e-06	2.24296e-05
SFTPB	639.354	1632.59	1.35247	1.06351e-09	1.7274e-08
SFTPC	138.086	549.037	1.99134	0.000233207	0.000716721
SFTPD	19.1865	55.7146	1.53796	6.93183e-10	1.19459e-08
SHISA3	1.68656	4.4777	1.40867	6.20485e-07	4.04139e-06
SHISAL1	0.901216	2.35761	1.38738	6.93447e-14	5.42814e-12
SLC22A3	5.57476	14.6884	1.39769	3.38336e-19	7.32724e-16
SLC22A31	6.93311	18.0624	1.38142	4.06712e-11	1.09871e-09
SLC34A2	83.9145	244.259	1.54142	1.11283e-12	5.51915e-11
SLC46A2	0.630617	1.54042	1.28849	3.12744e-10	6.04821e-09
SLC5A7	3.17442	1.24183	-1.35402	0.00493444	0.0104683
SLC5A8	0.865231	2.24995	1.37874	1.81289e-09	2.71077e-08
SLC6A3	0.784431	2.45753	1.64749	0.0189496	0.0337487
SLC9A4	3.85976	1.25507	-1.62074	4.97722e-06	2.45535e-05
SMCP	2.00241	0.66153	-1.59786	0.00129324	0.0032668
SNX31	9.09202	4.53028	-1.005	1.24381e-06	7.40022e-06
SOD3	19.4409	39.0872	1.0076	2.47453e-14	2.38801e-12
SPDEF	4.8249	14.3723	1.57472	2.43924e-09	3.48303e-08
SPOCK2	22.4523	45.1339	1.00735	8.36334e-05	0.000289718
SUSD2	10.651	26.5418	1.31728	5.76608e-12	2.1225e-10
TCF21	0.717608	1.51033	1.07359	1.76171e-09	2.6495e-08
TEKT1	1.09314	2.23813	1.03381	0.00571778	0.0119371
TESC	5.29901	16.0797	1.60144	3.93998e-05	0.000149565
TEX101	3.94246	1.63396	-1.27072	0.00549167	0.0115262
TFAP2B	4.50457	0.609876	-2.8848	0.0146927	0.027069
TFPI2	15.7066	60.5321	1.94633	2.20679e-10	4.48049e-09
TGM2	64.6338	139.656	1.11151	2.90381e-19	7.32724e-16
TH	0.468667	1.73711	1.89005	1.29302e-07	1.04944e-06
TLR10	2.00279	4.30694	1.10465	0.00163256	0.00398974
TMEM100	2.58132	6.8498	1.40795	4.05658e-05	0.000153186
TMEM59L	2.12142	6.12527	1.52974	2.25025e-07	1.67948e-06
TREM1	6.58527	14.617	1.15033	1.7593e-17	8.25788e-15
TRIM54	2.12887	0.635368	-1.74442	0.0160226	0.0291635
UBXN10	1.94021	4.17868	1.10684	2.62717e-09	3.69855e-08
UCN3	1.22811	3.41086	1.47369	2.62745e-06	1.40833e-05
UPK2	3.14182	9.52994	1.60087	0.0101849	0.0197322
VEPH1	1.07961	2.51048	1.21745	1.98108e-11	6.00055e-10
VGLL3	2.92746	6.03423	1.04352	2.41822e-12	1.03363e-10
VSTM2L	11.2457	23.247	1.04767	1.05102e-10	2.4344e-09
WDR38	2.11486	4.3794	1.05017	0.00775646	0.015568
WFDC12	1.58267	4.3643	1.46339	0.000989867	0.00257401
WNT7A	1.87255	4.84563	1.37168	5.0462e-15	6.61258e-13
XAGE2	1.46953	7.57604	2.36609	2.37706e-06	1.29344e-05
ZBTB16	0.978745	2.29701	1.23075	2.42363e-08	2.48561e-07
ZNF385B	1.55366	3.55803	1.1954	1.30079e-10	2.86482e-09
ZNF556	1.7616	0.862709	-1.02994	1.2306e-06	7.3317e-06

## Sheet: S3
Tab S3. The GO analysis for 258 DEGs.
ONTOLOGY	ID	Description	pvalue	Count
BP	GO:0006959	humoral immune response	2.88565e-12	24
BP	GO:0019731	antibacterial humoral response	2.30599e-10	11
BP	GO:0019730	antimicrobial humoral response	5.26635e-10	14
BP	GO:0008228	opsonization	2.92603e-08	6
BP	GO:0002237	response to molecule of bacterial origin	1.55985e-07	19
BP	GO:0042742	defense response to bacterium	2.39788e-07	19
BP	GO:0032496	response to lipopolysaccharide	3.01344e-07	18
BP	GO:0061844	antimicrobial humoral immune response mediated by antimicrobial peptide	7.33587e-07	9
BP	GO:2000352	negative regulation of endothelial cell apoptotic process	4.05374e-06	6
BP	GO:0051384	response to glucocorticoid	1.20426e-05	10
BP	GO:0034114	regulation of heterotypic cell-cell adhesion	1.40242e-05	5
BP	GO:0050829	defense response to Gram-negative bacterium	1.53958e-05	8
BP	GO:0072577	endothelial cell apoptotic process	1.87732e-05	7
BP	GO:0002920	regulation of humoral immune response	2.18333e-05	6
BP	GO:0009410	response to xenobiotic stimulus	2.29036e-05	17
BP	GO:0007585	respiratory gaseous exchange by respiratory system	3.06237e-05	7
BP	GO:0034116	positive regulation of heterotypic cell-cell adhesion	3.16547e-05	4
BP	GO:0043129	surfactant homeostasis	3.16547e-05	4
BP	GO:0072378	blood coagulation, fibrin clot formation	3.16547e-05	4
BP	GO:0006953	acute-phase response	3.18602e-05	6
BP	GO:0009749	response to glucose	3.25407e-05	11
BP	GO:0031960	response to corticosteroid	3.46447e-05	10
BP	GO:0008037	cell recognition	3.85531e-05	12
BP	GO:0009746	response to hexose	3.94304e-05	11
BP	GO:0019433	triglyceride catabolic process	4.21335e-05	5
BP	GO:1902042	negative regulation of extrinsic apoptotic signaling pathway via death domain receptors	4.21335e-05	5
BP	GO:0070372	regulation of ERK1 and ERK2 cascade	4.94057e-05	14
BP	GO:1904036	negative regulation of epithelial cell apoptotic process	5.06539e-05	6
BP	GO:0002697	regulation of immune effector process	5.14557e-05	15
BP	GO:0048875	chemical homeostasis within a tissue	5.40944e-05	4
BP	GO:0072376	protein activation cascade	5.40944e-05	4
BP	GO:0034284	response to monosaccharide	5.45314e-05	11
BP	GO:1901652	response to peptide	6.38224e-05	18
BP	GO:0031669	cellular response to nutrient levels	9.5976e-05	11
BP	GO:2000351	regulation of endothelial cell apoptotic process	0.000104069	6
BP	GO:0070371	ERK1 and ERK2 cascade	0.000109134	14
BP	GO:0010810	regulation of cell-substrate adhesion	0.0001132	11
BP	GO:0071222	cellular response to lipopolysaccharide	0.0001132	11
BP	GO:0045056	transcytosis	0.000130677	4
BP	GO:1904019	epithelial cell apoptotic process	0.000137366	8
BP	GO:0022617	extracellular matrix disassembly	0.000137536	6
BP	GO:2001236	regulation of extrinsic apoptotic signaling pathway	0.000156936	9
BP	GO:0009743	response to carbohydrate	0.000161816	11
BP	GO:0046461	neutral lipid catabolic process	0.000167495	5
BP	GO:0046464	acylglycerol catabolic process	0.000167495	5
BP	GO:0030198	extracellular matrix organization	0.000168551	13
BP	GO:0010811	positive regulation of cell-substrate adhesion	0.000173097	8
BP	GO:0043062	extracellular structure organization	0.000174018	13
BP	GO:0071219	cellular response to molecule of bacterial origin	0.000181533	11
BP	GO:0045229	external encapsulating structure organization	0.000185411	13
BP	GO:0030574	collagen catabolic process	0.000188167	5
BP	GO:1900026	positive regulation of substrate adhesion-dependent cell spreading	0.000188167	5
BP	GO:1904035	regulation of epithelial cell apoptotic process	0.000201816	7
BP	GO:0031667	response to nutrient levels	0.000208661	16
BP	GO:0002922	positive regulation of humoral immune response	0.000225136	4
BP	GO:0042730	fibrinolysis	0.000225136	4
BP	GO:0010817	regulation of hormone levels	0.000227099	17
BP	GO:1903027	regulation of opsonization	0.000230744	3
BP	GO:0031639	plasminogen activation	0.000265348	4
BP	GO:0035821	modulation of process of another organism	0.000265348	4
BP	GO:0097186	amelogenesis	0.000265348	4
BP	GO:0042698	ovulation cycle	0.000269482	6
BP	GO:0001823	mesonephros development	0.000278137	7
BP	GO:0050764	regulation of phagocytosis	0.000278137	7
BP	GO:0050766	positive regulation of phagocytosis	0.000291255	6
BP	GO:0045745	positive regulation of G protein-coupled receptor signaling pathway	0.000310469	4
BP	GO:0002759	regulation of antimicrobial humoral response	0.000314285	3
BP	GO:0031668	cellular response to extracellular stimulus	0.000324625	11
BP	GO:0042886	amide transport	0.000335596	12
BP	GO:0048545	response to steroid hormone	0.000339366	13
BP	GO:0032760	positive regulation of tumor necrosis factor production	0.000354586	7
BP	GO:0007263	nitric oxide mediated signal transduction	0.000360834	4
BP	GO:0010469	regulation of signaling receptor activity	0.000391524	9
BP	GO:0022602	ovulation cycle process	0.000392293	5
BP	GO:0001553	luteinization	0.000415104	3
BP	GO:1902041	regulation of extrinsic apoptotic signaling pathway via death domain receptors	0.000431394	5
BP	GO:1903557	positive regulation of tumor necrosis factor superfamily cytokine production	0.000447016	7
BP	GO:0009991	response to extracellular stimulus	0.000459438	16
BP	GO:0071216	cellular response to biotic stimulus	0.000470391	11
BP	GO:1900426	positive regulation of defense response to bacterium	0.000534559	3
BP	GO:0070374	positive regulation of ERK1 and ERK2 cascade	0.00054831	10
BP	GO:0032640	tumor necrosis factor production	0.0005659	9
BP	GO:0032680	regulation of tumor necrosis factor production	0.0005659	9
BP	GO:0003018	vascular process in circulatory system	0.000589048	11
BP	GO:0009306	protein secretion	0.000591193	13
BP	GO:0043410	positive regulation of MAPK cascade	0.000600068	16
BP	GO:0035592	establishment of protein localization to extracellular region	0.000607105	13
BP	GO:0002526	acute inflammatory response	0.000620734	7
BP	GO:0071496	cellular response to external stimulus	0.000647942	12
BP	GO:0071706	tumor necrosis factor superfamily cytokine production	0.00068746	9
BP	GO:1903555	regulation of tumor necrosis factor superfamily cytokine production	0.00068746	9
BP	GO:0023061	signal release	0.000720109	15
BP	GO:0043434	response to peptide hormone	0.000726151	14
BP	GO:0097529	myeloid leukocyte migration	0.000747528	10
BP	GO:0071692	protein localization to extracellular region	0.000747944	13
BP	GO:0001658	branching involved in ureteric bud morphogenesis	0.000793018	5
BP	GO:0044406	adhesion of symbiont to host	0.000834528	3
BP	GO:0055091	phospholipid homeostasis	0.000834528	3
BP	GO:0031589	cell-substrate adhesion	0.000849226	13
BP	GO:1900024	regulation of substrate adhesion-dependent cell spreading	0.000858917	5
BP	GO:0035137	hindlimb morphogenesis	0.000993849	4
BP	GO:0071398	cellular response to fatty acid	0.000993849	4
BP	GO:0051346	negative regulation of hydrolase activity	0.0010102	13
BP	GO:0046879	hormone secretion	0.00101325	11
BP	GO:0042475	odontogenesis of dentin-containing tooth	0.00103576	6
BP	GO:0001763	morphogenesis of a branching structure	0.00106781	9
BP	GO:0034113	heterotypic cell-cell adhesion	0.00108118	5
BP	GO:0072080	nephron tubule development	0.00109724	6
BP	GO:0018149	peptide cross-linking	0.00110699	4
BP	GO:0001819	positive regulation of cytokine production	0.00121153	15
BP	GO:0051412	response to corticosterone	0.00122391	3
BP	GO:0051770	positive regulation of nitric-oxide synthase biosynthetic process	0.00122391	3
BP	GO:0060993	kidney morphogenesis	0.00122855	6
BP	GO:0060675	ureteric bud morphogenesis	0.00125133	5
BP	GO:0070542	response to fatty acid	0.00125133	5
BP	GO:0031349	positive regulation of defense response	0.00126986	11
BP	GO:0042060	wound healing	0.00128915	14
BP	GO:0050714	positive regulation of protein secretion	0.00129356	7
BP	GO:0071621	granulocyte chemotaxis	0.00129356	7
BP	GO:0001657	ureteric bud development	0.00129856	6
BP	GO:0061326	renal tubule development	0.00129856	6
BP	GO:0009914	hormone transport	0.0013054	11
BP	GO:0072171	mesonephric tubule morphogenesis	0.00134345	5
BP	GO:0002385	mucosal immune response	0.00135981	4
BP	GO:0072163	mesonephric epithelium development	0.00137157	6
BP	GO:0072164	mesonephric tubule development	0.00137157	6
BP	GO:0042476	odontogenesis	0.001415	7
BP	GO:0002923	regulation of humoral immune response mediated by circulating immunoglobulin	0.00145492	3
BP	GO:2001237	negative regulation of extrinsic apoptotic signaling pathway	0.00152696	6
BP	GO:0050708	regulation of protein secretion	0.00153904	10
BP	GO:0031214	biomineral tissue development	0.0015621	8
BP	GO:0048511	rhythmic process	0.00157772	11
BP	GO:0006869	lipid transport	0.00161686	13
BP	GO:0032635	interleukin-6 production	0.0016819	8
BP	GO:0032675	regulation of interleukin-6 production	0.0016819	8
BP	GO:0110148	biomineralization	0.0016819	8
BP	GO:0045109	intermediate filament organization	0.00176263	5
BP	GO:0046503	glycerolipid catabolic process	0.00176263	5
BP	GO:0002251	organ or tissue specific immune response	0.00181069	4
BP	GO:0001822	kidney development	0.00184665	11
BP	GO:0010876	lipid localization	0.00185164	14
BP	GO:0045785	positive regulation of cell adhesion	0.00185164	14
BP	GO:0070527	platelet aggregation	0.00188088	5
BP	GO:0006910	phagocytosis, recognition	0.00197406	6
BP	GO:0031670	cellular response to nutrient	0.00198149	4
BP	GO:0042359	vitamin D metabolic process	0.0019947	3
BP	GO:0070166	enamel mineralization	0.0019947	3
BP	GO:1900424	regulation of defense response to bacterium	0.0019947	3
BP	GO:0010466	negative regulation of peptidase activity	0.00204895	10
BP	GO:0030072	peptide hormone secretion	0.00213149	9
BP	GO:0072073	kidney epithelium development	0.00216162	7
BP	GO:0007596	blood coagulation	0.00219786	9
BP	GO:0097191	extrinsic apoptotic signaling pathway	0.00219786	9
BP	GO:0006909	phagocytosis	0.00220652	11
BP	GO:0035296	regulation of tube diameter	0.00225037	7
BP	GO:0097746	blood vessel diameter maintenance	0.00225037	7
BP	GO:0072078	nephron tubule morphogenesis	0.0022705	5
BP	GO:0015669	gas transport	0.00230537	3
BP	GO:0051767	nitric-oxide synthase biosynthetic process	0.00230537	3
BP	GO:0051769	regulation of nitric-oxide synthase biosynthetic process	0.00230537	3
BP	GO:0072001	renal system development	0.0023192	11
BP	GO:0035150	regulation of tube size	0.00234191	7
BP	GO:0030593	neutrophil chemotaxis	0.00239787	6
BP	GO:0002790	peptide secretion	0.00248002	9
BP	GO:0001818	negative regulation of cytokine production	0.00253671	12
BP	GO:0050817	coagulation	0.00255486	9
BP	GO:0051180	vitamin transport	0.00256017	4
BP	GO:0072088	nephron epithelium morphogenesis	0.0025609	5
BP	GO:0007599	hemostasis	0.00263149	9
BP	GO:0050729	positive regulation of inflammatory response	0.00263382	7
BP	GO:0072006	nephron development	0.00263382	7
BP	GO:0015874	norepinephrine transport	0.00264441	3
BP	GO:0044321	response to leptin	0.00264441	3
BP	GO:0061138	morphogenesis of a branching epithelium	0.00264855	8
BP	GO:0062013	positive regulation of small molecule metabolic process	0.00273709	7
BP	GO:0034446	substrate adhesion-dependent cell spreading	0.00275812	6
BP	GO:1903532	positive regulation of secretion by cell	0.00283219	10
BP	GO:0061333	renal tubule morphogenesis	0.00287734	5
BP	GO:0032611	interleukin-1 beta production	0.00288677	6
BP	GO:0032651	regulation of interleukin-1 beta production	0.00288677	6
BP	GO:0072009	nephron epithelium development	0.00301986	6
BP	GO:0072028	nephron morphogenesis	0.00304573	5
BP	GO:0007369	gastrulation	0.00311883	8
BP	GO:0030195	negative regulation of blood coagulation	0.00324536	4
BP	GO:0007160	cell-matrix adhesion	0.00331226	9
BP	GO:0030900	forebrain development	0.00337136	12
BP	GO:0007548	sex differentiation	0.0033895	10
BP	GO:0010770	positive regulation of cell morphogenesis involved in differentiation	0.00340367	5
BP	GO:0030595	leukocyte chemotaxis	0.00340628	9
BP	GO:0035036	sperm-egg recognition	0.00349897	4
BP	GO:1900047	negative regulation of hemostasis	0.00349897	4
BP	GO:0045444	fat cell differentiation	0.00350239	9
BP	GO:0097530	granulocyte migration	0.0036792	7
BP	GO:0046209	nitric oxide metabolic process	0.0037909	5
BP	GO:0050878	regulation of body fluid levels	0.00382515	12
BP	GO:0044403	biological process involved in symbiotic interaction	0.00383851	10
BP	GO:0015718	monocarboxylic acid transport	0.00391688	6
BP	GO:2001057	reactive nitrogen species metabolic process	0.0039959	5
BP	GO:0043277	apoptotic cell clearance	0.00404592	4
BP	GO:0090066	regulation of anatomical structure size	0.00408249	14
BP	GO:0016485	protein processing	0.0041247	9
BP	GO:0060395	SMAD protein signal transduction	0.00420871	5
BP	GO:0060259	regulation of feeding behavior	0.00430014	3
BP	GO:0050819	negative regulation of coagulation	0.00433988	4
BP	GO:0032103	positive regulation of response to external stimulus	0.00461724	13
BP	GO:0000302	response to reactive oxygen species	0.0046479	8
BP	GO:0008625	extrinsic apoptotic signaling pathway via death domain receptors	0.0046584	5
BP	GO:0002699	positive regulation of immune effector process	0.00470665	9
BP	GO:0002227	innate immune response in mucosa	0.00479256	3
BP	GO:0009651	response to salt stress	0.00479256	3
BP	GO:0010875	positive regulation of cholesterol efflux	0.00479256	3
BP	GO:0016540	protein autoprocessing	0.00479256	3
BP	GO:0034505	tooth mineralization	0.00479256	3
BP	GO:1903523	negative regulation of blood circulation	0.00479256	3
BP	GO:0046887	positive regulation of hormone secretion	0.00480388	6
BP	GO:0015833	peptide transport	0.00483035	9
BP	GO:0043588	skin development	0.00487742	10
BP	GO:0050727	regulation of inflammatory response	0.00488029	12
BP	GO:0010951	negative regulation of endopeptidase activity	0.00508532	9
BP	GO:0046660	female sex differentiation	0.00519709	6
BP	GO:1904645	response to amyloid-beta	0.0053074	4
BP	GO:0035116	embryonic hindlimb morphogenesis	0.00531765	3
BP	GO:0051047	positive regulation of secretion	0.00535013	10
BP	GO:0045104	intermediate filament cytoskeleton organization	0.00539548	5
BP	GO:0045861	negative regulation of proteolysis	0.00550592	11
BP	GO:0010038	response to metal ion	0.00562181	11
BP	GO:0001656	metanephros development	0.00565849	5
BP	GO:0045103	intermediate filament-based process	0.00565849	5
BP	GO:0051591	response to cAMP	0.00565849	5
BP	GO:0043903	regulation of biological process involved in symbiotic interaction	0.00565944	4
BP	GO:0002573	myeloid leukocyte differentiation	0.00568016	8
BP	GO:0030216	keratinocyte differentiation	0.00571184	7
BP	GO:0001655	urogenital system development	0.00573962	11
BP	GO:0071466	cellular response to xenobiotic stimulus	0.00589718	7
BP	GO:0052547	regulation of peptidase activity	0.00596021	13
BP	GO:1990266	neutrophil migration	0.0060536	6
BP	GO:0008544	epidermis development	0.00610476	11
BP	GO:0044706	multi-multicellular organism process	0.00617253	8
BP	GO:0045638	negative regulation of myeloid cell differentiation	0.00621141	5
BP	GO:0032612	interleukin-1 production	0.00628288	6
BP	GO:0032652	regulation of interleukin-1 production	0.00628288	6
BP	GO:1903522	regulation of blood circulation	0.00636452	9
BP	GO:0043032	positive regulation of macrophage activation	0.00646813	3
BP	GO:0030168	platelet activation	0.00651843	6
BP	GO:0006956	complement activation	0.00676032	6
BP	GO:0034109	homotypic cell-cell adhesion	0.00680124	5
BP	GO:0051006	positive regulation of lipoprotein lipase activity	0.0068263	2
BP	GO:2000425	regulation of apoptotic cell clearance	0.0068263	2
BP	GO:0071295	cellular response to vitamin	0.00709454	3
BP	GO:1905954	positive regulation of lipid localization	0.00711038	5
BP	GO:0051604	protein maturation	0.00729306	10
BP	GO:0032770	positive regulation of monooxygenase activity	0.00775571	3
BP	GO:0051385	response to mineralocorticoid	0.00775571	3
BP	GO:0055075	potassium ion homeostasis	0.00775571	3
BP	GO:0072337	modified amino acid transport	0.00775571	3
BP	GO:0010769	regulation of cell morphogenesis involved in differentiation	0.00775786	5
BP	GO:0007178	transmembrane receptor protein serine/threonine kinase signaling pathway	0.00790329	11
BP	GO:0032755	positive regulation of interleukin-6 production	0.0080965	5
BP	GO:0043279	response to alkaloid	0.0080965	5
BP	GO:0032731	positive regulation of interleukin-1 beta production	0.00810133	4
BP	GO:0032757	positive regulation of interleukin-8 production	0.00810133	4
BP	GO:0002924	negative regulation of humoral immune response mediated by circulating immunoglobulin	0.00827341	2
BP	GO:0034145	positive regulation of toll-like receptor 4 signaling pathway	0.00827341	2
BP	GO:0048241	epinephrine transport	0.00827341	2
BP	GO:0051673	membrane disruption in another organism	0.00827341	2
BP	GO:0061365	positive regulation of triglyceride lipase activity	0.00827341	2
BP	GO:0070561	vitamin D receptor signaling pathway	0.00827341	2
BP	GO:2000253	positive regulation of feeding behavior	0.00827341	2
BP	GO:2001204	regulation of osteoclast development	0.00827341	2
BP	GO:0001894	tissue homeostasis	0.00843944	9
BP	GO:0032602	chemokine production	0.00844526	5
BP	GO:0045907	positive regulation of vasoconstriction	0.00845204	3
BP	GO:0019229	regulation of vasoconstriction	0.00904723	4
BP	GO:0031638	zymogen activation	0.00904723	4
BP	GO:0006749	glutathione metabolic process	0.00954603	4
BP	GO:0030858	positive regulation of epithelial cell differentiation	0.00954603	4
BP	GO:0016042	lipid catabolic process	0.00954905	10
BP	GO:0070555	response to interleukin-1	0.0095494	6
BP	GO:0032963	collagen metabolic process	0.00955375	5
BP	GO:0051702	biological process involved in interaction with symbiont	0.00955375	5
BP	GO:0007565	female pregnancy	0.00978311	7
BP	GO:0046883	regulation of hormone secretion	0.00983857	8
BP	GO:0072593	reactive oxygen species metabolic process	0.00983857	8
BP	GO:0001867	complement activation, lectin pathway	0.00984508	2
BP	GO:0010459	negative regulation of heart rate	0.00984508	2
BP	GO:0032490	detection of molecule of bacterial origin	0.00984508	2
BP	GO:0034370	triglyceride-rich lipoprotein particle remodeling	0.00984508	2
BP	GO:0034372	very-low-density lipoprotein particle remodeling	0.00984508	2
BP	GO:0042416	dopamine biosynthetic process	0.00984508	2
BP	GO:0044650	adhesion of symbiont to host cell	0.00984508	2
BP	GO:0045916	negative regulation of complement activation	0.00984508	2
BP	GO:0051608	histamine transport	0.00984508	2
BP	GO:0061469	regulation of type B pancreatic cell proliferation	0.00984508	2
BP	GO:0070170	regulation of tooth mineralization	0.00984508	2
BP	GO:0072178	nephric duct morphogenesis	0.00984508	2
BP	GO:1900272	negative regulation of long-term synaptic potentiation	0.00984508	2
BP	GO:0046942	carboxylic acid transport	0.0098668	9
BP	GO:0098742	cell-cell adhesion via plasma-membrane adhesion molecules	0.0098668	9
BP	GO:0055123	digestive system development	0.00986738	6
BP	GO:0032677	regulation of interleukin-8 production	0.00994446	5
BP	GO:0048608	reproductive structure development	0.00999547	12
BP	GO:0030193	regulation of blood coagulation	0.0100624	4
BP	GO:0002274	myeloid leukocyte activation	0.0100813	8
BP	GO:0006641	triglyceride metabolic process	0.010346	5
BP	GO:0032637	interleukin-8 production	0.010346	5
BP	GO:0061458	reproductive system development	0.0105166	12
BP	GO:0050900	leukocyte migration	0.0106553	11
BP	GO:0030851	granulocyte differentiation	0.0107558	3
BP	GO:0043627	response to estrogen	0.0111486	4
BP	GO:1900046	regulation of hemostasis	0.0111486	4
BP	GO:0008585	female gonad development	0.0111821	5
BP	GO:0046718	viral entry into host cell	0.0112149	6
BP	GO:0050731	positive regulation of peptidyl-tyrosine phosphorylation	0.0112175	7
BP	GO:0002430	complement receptor mediated signaling pathway	0.0115379	2
BP	GO:0033700	phospholipid efflux	0.0115379	2
BP	GO:0042363	fat-soluble vitamin catabolic process	0.0115379	2
BP	GO:0045741	positive regulation of epidermal growth factor-activated receptor activity	0.0115379	2
BP	GO:0055062	phosphate ion homeostasis	0.0115379	2
BP	GO:0071287	cellular response to manganese ion	0.0115379	2
BP	GO:0072506	trivalent inorganic anion homeostasis	0.0115379	2
BP	GO:0007631	feeding behavior	0.011617	5
BP	GO:0042116	macrophage activation	0.011617	5
BP	GO:0009988	cell-cell recognition	0.0117189	4
BP	GO:0032370	positive regulation of lipid transport	0.0117189	4
BP	GO:0050795	regulation of behavior	0.0117189	4
BP	GO:0050673	epithelial cell proliferation	0.0118144	12
BP	GO:0060284	regulation of cell development	0.0123045	13
BP	GO:0032722	positive regulation of chemokine production	0.0123077	4
BP	GO:0035136	forelimb morphogenesis	0.0124739	3
BP	GO:0050818	regulation of coagulation	0.012915	4
BP	GO:0006631	fatty acid metabolic process	0.0129378	11
BP	GO:0046545	development of primary female sexual characteristics	0.0129903	5
BP	GO:0042594	response to starvation	0.0131332	7
BP	GO:0010896	regulation of triglyceride catabolic process	0.0133486	2
BP	GO:0042136	neurotransmitter biosynthetic process	0.0133486	2
BP	GO:0060732	positive regulation of inositol phosphate biosynthetic process	0.0133486	2
BP	GO:0090660	cerebrospinal fluid circulation	0.0133486	2
BP	GO:2001140	positive regulation of phospholipid transport	0.0133486	2
BP	GO:0007188	adenylate cyclase-modulating G protein-coupled receptor signaling pathway	0.0133524	8
BP	GO:0055081	anion homeostasis	0.0133883	3
BP	GO:0035148	tube formation	0.0134728	6
BP	GO:0051937	catecholamine transport	0.0135412	4
BP	GO:0044409	entry into host	0.0138778	6
BP	GO:0048754	branching morphogenesis of an epithelial tube	0.0138778	6
BP	GO:0071347	cellular response to interleukin-1	0.0139645	5
BP	GO:0071695	anatomical structure maturation	0.0139651	8
BP	GO:0021700	developmental maturation	0.0140871	9
BP	GO:0032732	positive regulation of interleukin-1 production	0.0141863	4
BP	GO:0001953	negative regulation of cell-matrix adhesion	0.0143401	3
BP	GO:0072210	metanephric nephron development	0.0143401	3
BP	GO:0015850	organic hydroxy compound transport	0.0145982	8
BP	GO:0006814	sodium ion transport	0.0149224	8
BP	GO:0009111	vitamin catabolic process	0.0152738	2
BP	GO:0015671	oxygen transport	0.0152738	2
BP	GO:0044793	negative regulation by host of viral process	0.0152738	2
BP	GO:0060354	negative regulation of cell adhesion molecule production	0.0152738	2
BP	GO:0070365	hepatocyte differentiation	0.0152738	2
BP	GO:2000052	positive regulation of non-canonical Wnt signaling pathway	0.0152738	2
BP	GO:2001138	regulation of phospholipid transport	0.0152738	2
BP	GO:0045429	positive regulation of nitric oxide biosynthetic process	0.0153292	3
BP	GO:0006809	nitric oxide biosynthetic process	0.0155343	4
BP	GO:1990748	cellular detoxification	0.0160576	5
BP	GO:0019932	second-messenger-mediated signaling	0.0161665	9
BP	GO:0061045	negative regulation of wound healing	0.0162374	4
BP	GO:0032689	negative regulation of interferon-gamma production	0.016356	3
BP	GO:0055090	acylglycerol homeostasis	0.016356	3
BP	GO:0070328	triglyceride homeostasis	0.016356	3
BP	GO:0071354	cellular response to interleukin-6	0.016356	3
BP	GO:0044703	multi-organism reproductive process	0.0164321	7
BP	GO:0045913	positive regulation of carbohydrate metabolic process	0.0169603	4
BP	GO:0050890	cognition	0.0171234	9
BP	GO:0006720	isoprenoid metabolic process	0.0171785	5
BP	GO:0006836	neurotransmitter transport	0.0172383	7
BP	GO:0002713	negative regulation of B cell mediated immunity	0.0173104	2
BP	GO:0002890	negative regulation of immunoglobulin mediated immune response	0.0173104	2
BP	GO:0002921	negative regulation of humoral immune response	0.0173104	2
BP	GO:0006349	regulation of gene expression by genomic imprinting	0.0173104	2
BP	GO:0010919	regulation of inositol phosphate biosynthetic process	0.0173104	2
BP	GO:0060033	anatomical structure regression	0.0173104	2
BP	GO:0072176	nephric duct development	0.0173104	2
BP	GO:0072224	metanephric glomerulus development	0.0173104	2
BP	GO:2000095	regulation of Wnt signaling pathway, planar cell polarity pathway	0.0173104	2
BP	GO:0006775	fat-soluble vitamin metabolic process	0.0174204	3
BP	GO:0140353	lipid export from cell	0.0174204	3
BP	GO:1904407	positive regulation of nitric oxide metabolic process	0.0174204	3
BP	GO:0045637	regulation of myeloid cell differentiation	0.0176516	7
BP	GO:1901616	organic hydroxy compound catabolic process	0.0177029	4
BP	GO:1901653	cellular response to peptide	0.0179685	10
BP	GO:1901215	negative regulation of neuron death	0.0180719	7
BP	GO:1903556	negative regulation of tumor necrosis factor superfamily cytokine production	0.0184656	4
BP	GO:0048286	lung alveolus development	0.0185227	3
BP	GO:0062208	positive regulation of pattern recognition receptor signaling pathway	0.0185227	3
BP	GO:0048557	embryonic digestive tract morphogenesis	0.0194553	2
BP	GO:0051895	negative regulation of focal adhesion assembly	0.0194553	2
BP	GO:0090494	dopamine uptake	0.0194553	2
BP	GO:0150118	negative regulation of cell-substrate junction organization	0.0194553	2
BP	GO:0001503	ossification	0.0194923	11
BP	GO:0002455	humoral immune response mediated by circulating immunoglobulin	0.0195733	5
BP	GO:0006690	icosanoid metabolic process	0.0195733	5
BP	GO:0030282	bone mineralization	0.0195733	5
BP	GO:1900271	regulation of long-term synaptic potentiation	0.0196629	3
BP	GO:1903170	negative regulation of calcium ion transmembrane transport	0.0196629	3
BP	GO:2000273	positive regulation of signaling receptor activity	0.0196629	3
BP	GO:0001505	regulation of neurotransmitter levels	0.0198237	7
BP	GO:0031016	pancreas development	0.0200513	4
BP	GO:0060326	cell chemotaxis	0.0202427	9
BP	GO:0007611	learning or memory	0.0204355	8
BP	GO:0002700	regulation of production of molecular mediator of immune response	0.0204696	6
BP	GO:0031640	killing of cells of another organism	0.0208411	3
BP	GO:0032309	icosanoid secretion	0.0208411	3
BP	GO:0035987	endodermal cell differentiation	0.0208411	3
BP	GO:0070741	response to interleukin-6	0.0208411	3
BP	GO:0097237	cellular response to toxic substance	0.0208489	5
BP	GO:0042310	vasoconstriction	0.0208746	4
BP	GO:2001233	regulation of apoptotic signaling pathway	0.0209103	10
BP	GO:0002683	negative regulation of immune system process	0.021055	11
BP	GO:0052548	regulation of endopeptidase activity	0.0213783	11
BP	GO:0046683	response to organophosphorus	0.0215065	5
BP	GO:0090092	regulation of transmembrane receptor protein serine/threonine kinase signaling pathway	0.0216915	8
BP	GO:0002693	positive regulation of cellular extravasation	0.0217053	2
BP	GO:0006957	complement activation, alternative pathway	0.0217053	2
BP	GO:0021756	striatum development	0.0217053	2
BP	GO:0036035	osteoclast development	0.0217053	2
BP	GO:0044320	cellular response to leptin stimulus	0.0217053	2
BP	GO:0060602	branch elongation of an epithelium	0.0217053	2
BP	GO:0090493	catecholamine uptake	0.0217053	2
BP	GO:0015844	monoamine transport	0.0217185	4
BP	GO:0060249	anatomical structure homeostasis	0.0217534	9
BP	GO:0042908	xenobiotic transport	0.0220572	3
BP	GO:0045776	negative regulation of blood pressure	0.0220572	3
BP	GO:0097028	dendritic cell differentiation	0.0220572	3
BP	GO:0050804	modulation of chemical synaptic transmission	0.0223701	11
BP	GO:0001523	retinoid metabolic process	0.0225829	4
BP	GO:0099177	regulation of trans-synaptic signaling	0.0227082	11
BP	GO:0048146	positive regulation of fibroblast proliferation	0.0233113	3
BP	GO:0031424	keratinization	0.0234681	4
BP	GO:0055088	lipid homeostasis	0.0238528	6
BP	GO:0010738	regulation of protein kinase A signaling	0.0240575	2
BP	GO:0010744	positive regulation of macrophage derived foam cell differentiation	0.0240575	2
BP	GO:0032634	interleukin-5 production	0.0240575	2
BP	GO:0032674	regulation of interleukin-5 production	0.0240575	2
BP	GO:0035461	vitamin transmembrane transport	0.0240575	2
BP	GO:0045603	positive regulation of endothelial cell differentiation	0.0240575	2
BP	GO:0033627	cell adhesion mediated by integrin	0.024374	4
BP	GO:0002762	negative regulation of myeloid leukocyte differentiation	0.0246034	3
BP	GO:2000027	regulation of animal organ morphogenesis	0.024997	5
BP	GO:0016101	diterpenoid metabolic process	0.0253009	4
BP	GO:0050678	regulation of epithelial cell proliferation	0.0253607	10
BP	GO:0060562	epithelial tube morphogenesis	0.0254462	9
BP	GO:0051223	regulation of protein transport	0.0256685	12
BP	GO:0048565	digestive tract development	0.0257361	5
BP	GO:2001238	positive regulation of extrinsic apoptotic signaling pathway	0.0259335	3
BP	GO:1903510	mucopolysaccharide metabolic process	0.0262488	4
BP	GO:0052126	movement in host environment	0.0263053	6
BP	GO:0090276	regulation of peptide hormone secretion	0.0263053	6
BP	GO:0008406	gonad development	0.0263313	7
BP	GO:0006639	acylglycerol metabolic process	0.0264892	5
BP	GO:0035902	response to immobilization stress	0.026509	2
BP	GO:0043011	myeloid dendritic cell differentiation	0.026509	2
BP	GO:0044342	type B pancreatic cell proliferation	0.026509	2
BP	GO:0051004	regulation of lipoprotein lipase activity	0.026509	2
BP	GO:0090026	positive regulation of monocyte chemotaxis	0.026509	2
BP	GO:1903206	negative regulation of hydrogen peroxide-induced cell death	0.026509	2
BP	GO:1903429	regulation of cell maturation	0.026509	2
BP	GO:0002253	activation of immune response	0.0269853	10
BP	GO:0006638	neutral lipid metabolic process	0.0272561	5
BP	GO:0071333	cellular response to glucose stimulus	0.0272561	5
BP	GO:0015872	dopamine transport	0.0273014	3
BP	GO:0071622	regulation of granulocyte chemotaxis	0.0273014	3
BP	GO:0030073	insulin secretion	0.0275922	6
BP	GO:0030324	lung development	0.0275922	6
BP	GO:0002791	regulation of peptide secretion	0.028251	6
BP	GO:0009913	epidermal cell differentiation	0.0285961	7
BP	GO:2001234	negative regulation of apoptotic signaling pathway	0.0285961	7
BP	GO:0010874	regulation of cholesterol efflux	0.0287073	3
BP	GO:0070169	positive regulation of biomineral tissue development	0.0287073	3
BP	GO:1902930	regulation of alcohol biosynthetic process	0.0287073	3
BP	GO:0014074	response to purine-containing compound	0.0288321	5
BP	GO:0071331	cellular response to hexose stimulus	0.0288321	5
BP	GO:0003085	negative regulation of systemic arterial blood pressure	0.0290567	2
BP	GO:0003091	renal water homeostasis	0.0290567	2
BP	GO:0019370	leukotriene biosynthetic process	0.0290567	2
BP	GO:0030449	regulation of complement activation	0.0290567	2
BP	GO:0032098	regulation of appetite	0.0290567	2
BP	GO:0030099	myeloid cell differentiation	0.0291192	10
BP	GO:0045137	development of primary sexual characteristics	0.0291822	7
BP	GO:0006835	dicarboxylic acid transport	0.0292192	4
BP	GO:0060021	roof of mouth development	0.0292192	4
BP	GO:0090277	positive regulation of peptide hormone secretion	0.0292192	4
BP	GO:0060071	Wnt signaling pathway, planar cell polarity pathway	0.0301508	3
BP	GO:0110151	positive regulation of biomineralization	0.0301508	3
BP	GO:1903035	negative regulation of response to wounding	0.0302518	4
BP	GO:0008217	regulation of blood pressure	0.0302894	6
BP	GO:0030323	respiratory tube development	0.0302894	6
BP	GO:0048469	cell maturation	0.0302894	6
BP	GO:0090087	regulation of peptide transport	0.0302894	6
BP	GO:0030534	adult behavior	0.0304647	5
BP	GO:0071326	cellular response to monosaccharide stimulus	0.0304647	5
BP	GO:0006790	sulfur compound metabolic process	0.0305389	9
BP	GO:0002793	positive regulation of peptide secretion	0.0313058	4
BP	GO:0097305	response to alcohol	0.0316081	7
BP	GO:0002823	negative regulation of adaptive immune response based on somatic recombination of immune receptors built from immunoglobulin superfamily domains	0.031632	3
BP	GO:0071715	icosanoid transport	0.031632	3
BP	GO:0007342	fusion of sperm to egg plasma membrane involved in single fertilization	0.0316979	2
BP	GO:0009713	catechol-containing compound biosynthetic process	0.0316979	2
BP	GO:0010042	response to manganese ion	0.0316979	2
BP	GO:0016137	glycoside metabolic process	0.0316979	2
BP	GO:0032780	negative regulation of ATP-dependent activity	0.0316979	2
BP	GO:0035929	steroid hormone secretion	0.0316979	2
BP	GO:0042423	catecholamine biosynthetic process	0.0316979	2
BP	GO:0046597	negative regulation of viral entry into host cell	0.0316979	2
BP	GO:0051000	positive regulation of nitric-oxide synthase activity	0.0316979	2
BP	GO:0061042	vascular wound healing	0.0316979	2
BP	GO:0071305	cellular response to vitamin D	0.0316979	2
BP	GO:1901032	negative regulation of response to reactive oxygen species	0.0316979	2
BP	GO:0001906	cell killing	0.0317005	6
BP	GO:0062012	regulation of small molecule metabolic process	0.0320432	9
BP	GO:0031644	regulation of nervous system process	0.0321543	5
BP	GO:0001706	endoderm formation	0.0331507	3
BP	GO:0042743	hydrogen peroxide metabolic process	0.0331507	3
BP	GO:0003341	cilium movement	0.0331539	6
BP	GO:0002443	leukocyte mediated immunity	0.0333159	11
BP	GO:0098657	import into cell	0.033514	7
BP	GO:0006575	cellular modified amino acid metabolic process	0.0338966	6
BP	GO:0016338	calcium-independent cell-cell adhesion via plasma membrane cell-adhesion molecules	0.0344299	2
BP	GO:0030728	ovulation	0.0344299	2
BP	GO:0042745	circadian sleep/wake cycle	0.0344299	2
BP	GO:0060353	regulation of cell adhesion molecule production	0.0344299	2
BP	GO:0090208	positive regulation of triglyceride metabolic process	0.0344299	2
BP	GO:0098743	cell aggregation	0.0344299	2
BP	GO:0010676	positive regulation of cellular carbohydrate metabolic process	0.0347069	3
BP	GO:2000300	regulation of synaptic vesicle exocytosis	0.0347069	3
BP	GO:0002687	positive regulation of leukocyte migration	0.0347968	5
BP	GO:0051222	positive regulation of protein transport	0.0349382	8
BP	GO:0071375	cellular response to peptide hormone stimulus	0.035537	8
BP	GO:0032642	regulation of chemokine production	0.035736	4
BP	GO:0007389	pattern specification process	0.0360839	11
BP	GO:0051701	biological process involved in interaction with host	0.0361889	6
BP	GO:0001541	ovarian follicle development	0.0363002	3
BP	GO:0032768	regulation of monooxygenase activity	0.0363002	3
BP	GO:0090175	regulation of establishment of planar polarity	0.0363002	3
BP	GO:1901617	organic hydroxy compound biosynthetic process	0.036858	7
BP	GO:0006721	terpenoid metabolic process	0.0368973	4
BP	GO:0042632	cholesterol homeostasis	0.0368973	4
BP	GO:0007626	locomotory behavior	0.0369746	6
BP	GO:0019835	cytolysis	0.0372498	2
BP	GO:0021544	subpallium development	0.0372498	2
BP	GO:0010720	positive regulation of cell development	0.037375	8
BP	GO:0042593	glucose homeostasis	0.0375522	7
BP	GO:0051592	response to calcium ion	0.0375701	5
BP	GO:0015908	fatty acid transport	0.0380801	4
BP	GO:0055092	sterol homeostasis	0.0380801	4
BP	GO:0033500	carbohydrate homeostasis	0.038255	7
BP	GO:0045926	negative regulation of growth	0.038255	7
BP	GO:0007612	learning	0.0385238	5
BP	GO:0003002	regionalization	0.0385753	9
BP	GO:0006898	receptor-mediated endocytosis	0.0389665	7
BP	GO:0015837	amine transport	0.0392846	4
BP	GO:0031341	regulation of cell killing	0.0392846	4
BP	GO:0098869	cellular oxidant detoxification	0.0392846	4
BP	GO:0002820	negative regulation of adaptive immune response	0.0395979	3
BP	GO:0051353	positive regulation of oxidoreductase activity	0.0395979	3
BP	GO:0009636	response to toxic substance	0.0396865	7
BP	GO:0006817	phosphate ion transport	0.040155	2
BP	GO:0048520	positive regulation of behavior	0.040155	2
BP	GO:0098581	detection of external biotic stimulus	0.040155	2
BP	GO:0071322	cellular response to carbohydrate stimulus	0.0404753	5
BP	GO:0070167	regulation of biomineral tissue development	0.0405106	4
BP	GO:0099565	chemical synaptic transmission, postsynaptic	0.0405106	4
BP	GO:0007162	negative regulation of cell adhesion	0.0425862	8
BP	GO:0022604	regulation of cell morphogenesis	0.0425862	8
BP	GO:0015711	organic anion transport	0.0427782	9
BP	GO:0110149	regulation of biomineralization	0.0430273	4
BP	GO:0045428	regulation of nitric oxide biosynthetic process	0.0430422	3
BP	GO:0099601	regulation of neurotransmitter receptor activity	0.0430422	3
BP	GO:0034143	regulation of toll-like receptor 4 signaling pathway	0.0431429	2
BP	GO:0043931	ossification involved in bone maturation	0.0431429	2
BP	GO:0045026	plasma membrane fusion	0.0431429	2
BP	GO:0045822	negative regulation of heart contraction	0.0431429	2
BP	GO:0060352	cell adhesion molecule production	0.0431429	2
BP	GO:0062009	secondary palate development	0.0431429	2
BP	GO:1903901	negative regulation of viral life cycle	0.0431429	2
BP	GO:2000050	regulation of non-canonical Wnt signaling pathway	0.0431429	2
BP	GO:0071560	cellular response to transforming growth factor beta stimulus	0.0434172	7
BP	GO:0098754	detoxification	0.0435135	5
BP	GO:0050830	defense response to Gram-positive bacterium	0.0443181	4
BP	GO:0002712	regulation of B cell mediated immunity	0.0448189	3
BP	GO:0002889	regulation of immunoglobulin mediated immune response	0.0448189	3
BP	GO:0043030	regulation of macrophage activation	0.0448189	3
BP	GO:0060393	regulation of pathway-restricted SMAD protein phosphorylation	0.0448189	3
BP	GO:1904951	positive regulation of establishment of protein localization	0.045364	8
BP	GO:0034308	primary alcohol metabolic process	0.0456304	4
BP	GO:0001963	synaptic transmission, dopaminergic	0.0462109	2
BP	GO:0003401	axis elongation	0.0462109	2
BP	GO:0006706	steroid catabolic process	0.0462109	2
BP	GO:0035640	exploration behavior	0.0462109	2
BP	GO:0042537	benzene-containing compound metabolic process	0.0462109	2
BP	GO:0060669	embryonic placenta morphogenesis	0.0462109	2
BP	GO:0071624	positive regulation of granulocyte chemotaxis	0.0462109	2
BP	GO:0071880	adenylate cyclase-activating adrenergic receptor signaling pathway	0.0462109	2
BP	GO:1902883	negative regulation of response to oxidative stress	0.0462109	2
BP	GO:1902932	positive regulation of alcohol biosynthetic process	0.0462109	2
BP	GO:0002064	epithelial cell development	0.0463421	6
BP	GO:0060541	respiratory system development	0.0463421	6
BP	GO:0045453	bone resorption	0.0466316	3
BP	GO:0046173	polyol biosynthetic process	0.0466316	3
BP	GO:0051341	regulation of oxidoreductase activity	0.0469643	4
BP	GO:0017157	regulation of exocytosis	0.0472604	6
BP	GO:0001678	cellular glucose homeostasis	0.0477723	5
BP	GO:0051092	positive regulation of NF-kappaB transcription factor activity	0.0477723	5
BP	GO:0071559	response to transforming growth factor beta	0.0481846	7
BP	GO:0030004	cellular monovalent inorganic cation homeostasis	0.0483197	4
BP	GO:0009620	response to fungus	0.04848	3
BP	GO:0040014	regulation of multicellular organism growth	0.04848	3
BP	GO:0080164	regulation of nitric oxide metabolic process	0.04848	3
BP	GO:0007189	adenylate cyclase-activating G protein-coupled receptor signaling pathway	0.0488742	5
BP	GO:0007338	single fertilization	0.0488742	5
BP	GO:1905952	regulation of lipid localization	0.0488742	5
BP	GO:0090287	regulation of cellular response to growth factor stimulus	0.0490004	8
BP	GO:0032868	response to insulin	0.0490103	7
BP	GO:1903706	regulation of hemopoiesis	0.0493018	9
BP	GO:0006760	folic acid-containing compound metabolic process	0.0493565	2
BP	GO:0010955	negative regulation of protein processing	0.0493565	2
BP	GO:0014072	response to isoquinoline alkaloid	0.0493565	2
BP	GO:0032958	inositol phosphate biosynthetic process	0.0493565	2
BP	GO:0034123	positive regulation of toll-like receptor signaling pathway	0.0493565	2
BP	GO:0042104	positive regulation of activated T cell proliferation	0.0493565	2
BP	GO:0042133	neurotransmitter metabolic process	0.0493565	2
BP	GO:0043278	response to morphine	0.0493565	2
BP	GO:0050996	positive regulation of lipid catabolic process	0.0493565	2
BP	GO:0090025	regulation of monocyte chemotaxis	0.0493565	2
BP	GO:1903205	regulation of hydrogen peroxide-induced cell death	0.0493565	2
BP	GO:1903318	negative regulation of protein maturation	0.0493565	2
BP	GO:0006805	xenobiotic metabolic process	0.0496965	4
BP	GO:0006958	complement activation, classical pathway	0.0496965	4
BP	GO:0007173	epidermal growth factor receptor signaling pathway	0.0496965	4
CC	GO:0042599	lamellar body	1.25501e-11	8
CC	GO:0031093	platelet alpha granule lumen	1.1157e-08	10
CC	GO:0034774	secretory granule lumen	2.93233e-08	19
CC	GO:0060205	cytoplasmic vesicle lumen	3.39927e-08	19
CC	GO:0031983	vesicle lumen	3.74759e-08	19
CC	GO:0062023	collagen-containing extracellular matrix	1.32218e-07	21
CC	GO:0031091	platelet alpha granule	2.21929e-07	10
CC	GO:0005771	multivesicular body	1.21251e-06	8
CC	GO:0072562	blood microparticle	2.67796e-06	11
CC	GO:1904724	tertiary granule lumen	5.63077e-06	7
CC	GO:0035580	specific granule lumen	1.26611e-05	7
CC	GO:0045334	clathrin-coated endocytic vesicle	1.96473e-05	8
CC	GO:0009897	external side of plasma membrane	2.03171e-05	18
CC	GO:0030139	endocytic vesicle	3.13097e-05	15
CC	GO:0031225	anchored component of membrane	5.85144e-05	10
CC	GO:0043679	axon terminus	9.32838e-05	8
CC	GO:0005581	collagen trimer	0.000107056	7
CC	GO:0030136	clathrin-coated vesicle	0.000168433	10
CC	GO:0071682	endocytic vesicle lumen	0.000180721	4
CC	GO:0044306	neuron projection terminus	0.000233864	8
CC	GO:0005788	endoplasmic reticulum lumen	0.000616894	12
CC	GO:0016324	apical plasma membrane	0.000652246	13
CC	GO:0031904	endosome lumen	0.00094916	4
CC	GO:0042581	specific granule	0.00098071	8
CC	GO:0045177	apical part of cell	0.0010294	14
CC	GO:0046658	anchored component of plasma membrane	0.00110185	5
CC	GO:0070820	tertiary granule	0.00114983	8
CC	GO:0030135	coated vesicle	0.00118499	11
CC	GO:0043025	neuronal cell body	0.00124317	15
CC	GO:0031362	anchored component of external side of plasma membrane	0.00192505	3
CC	GO:0005796	Golgi lumen	0.00204805	6
CC	GO:0150034	distal axon	0.00233424	10
CC	GO:0005791	rough endoplasmic reticulum	0.00322876	5
CC	GO:0031233	intrinsic component of external side of plasma membrane	0.00329327	3
CC	GO:0043204	perikaryon	0.00331835	7
CC	GO:0045178	basal part of cell	0.00729966	9
CC	GO:0031838	haptoglobin-hemoglobin complex	0.00807574	2
CC	GO:0098691	dopaminergic synapse	0.00807574	2
CC	GO:0005833	hemoglobin complex	0.00961084	2
CC	GO:0098793	presynapse	0.00989423	13
CC	GO:0034358	plasma lipoprotein particle	0.0103991	3
CC	GO:1990777	lipoprotein particle	0.0103991	3
CC	GO:0042627	chylomicron	0.0112645	2
CC	GO:0032994	protein-lipid complex	0.0129486	3
CC	GO:0044853	plasma membrane raft	0.0142746	5
CC	GO:0009925	basal plasma membrane	0.0145773	8
CC	GO:0043195	terminal bouton	0.0225681	3
CC	GO:0005775	vacuolar lumen	0.0231861	6
CC	GO:0097449	astrocyte projection	0.0235019	2
CC	GO:0016323	basolateral plasma membrane	0.0248363	7
CC	GO:0005793	endoplasmic reticulum-Golgi intermediate compartment	0.0252842	5
CC	GO:0034361	very-low-density lipoprotein particle	0.0258994	2
CC	GO:0034385	triglyceride-rich plasma lipoprotein particle	0.0258994	2
CC	GO:0005770	late endosome	0.0275318	8
CC	GO:0035578	azurophil granule lumen	0.0280888	4
CC	GO:0031526	brush border membrane	0.0321186	3
CC	GO:0005604	basement membrane	0.0321974	4
CC	GO:0030666	endocytic vesicle membrane	0.0366696	6
CC	GO:0034364	high-density lipoprotein particle	0.04518	2
CC	GO:0005766	primary lysosome	0.0467809	5
CC	GO:0042582	azurophil granule	0.0467809	5
CC	GO:0032809	neuronal cell body membrane	0.0482602	2
MF	GO:0048018	receptor ligand activity	2.68835e-05	19
MF	GO:0030546	signaling receptor activator activity	3.26243e-05	19
MF	GO:0038024	cargo receptor activity	8.06159e-05	7
MF	GO:0031406	carboxylic acid binding	0.000100032	10
MF	GO:0030414	peptidase inhibitor activity	0.000189465	10
MF	GO:0061134	peptidase regulator activity	0.000242159	11
MF	GO:0030246	carbohydrate binding	0.000250734	12
MF	GO:0017171	serine hydrolase activity	0.000265651	10
MF	GO:0005125	cytokine activity	0.000291246	11
MF	GO:0005201	extracellular matrix structural constituent	0.00046327	9
MF	GO:0004252	serine-type endopeptidase activity	0.000503837	9
MF	GO:0043177	organic acid binding	0.000560398	8
MF	GO:0005542	folic acid binding	0.00058202	3
MF	GO:1901338	catecholamine binding	0.00058202	3
MF	GO:0004175	endopeptidase activity	0.000624761	15
MF	GO:0004866	endopeptidase inhibitor activity	0.000643387	9
MF	GO:0004222	metalloendopeptidase activity	0.000662398	7
MF	GO:0004857	enzyme inhibitor activity	0.000683942	14
MF	GO:0008236	serine-type peptidase activity	0.000980832	9
MF	GO:0061135	endopeptidase regulator activity	0.00109428	9
MF	GO:0005539	glycosaminoglycan binding	0.00109848	10
MF	GO:0071855	neuropeptide receptor binding	0.00123286	4
MF	GO:0008083	growth factor activity	0.00138199	8
MF	GO:0072341	modified amino acid binding	0.0014253	6
MF	GO:0019825	oxygen binding	0.00166931	4
MF	GO:0008201	heparin binding	0.00174004	8
MF	GO:0001848	complement binding	0.00216755	3
MF	GO:0004497	monooxygenase activity	0.00239897	6
MF	GO:0005537	mannose binding	0.00287196	3
MF	GO:0005044	scavenger receptor activity	0.00333544	4
MF	GO:0008237	metallopeptidase activity	0.00360204	8
MF	GO:0019865	immunoglobulin binding	0.00370231	3
MF	GO:0005178	integrin binding	0.00462446	7
MF	GO:0004806	triglyceride lipase activity	0.00466499	3
MF	GO:0001664	G protein-coupled receptor binding	0.00493466	10
MF	GO:0005319	lipid transporter activity	0.00512654	7
MF	GO:0004190	aspartic-type endopeptidase activity	0.00519775	3
MF	GO:0005179	hormone activity	0.0055237	6
MF	GO:0070001	aspartic-type peptidase activity	0.00576565	3
MF	GO:0031720	haptoglobin binding	0.00722343	2
MF	GO:0071813	lipoprotein particle binding	0.0076859	3
MF	GO:0071814	protein-lipid complex binding	0.0076859	3
MF	GO:0005154	epidermal growth factor receptor binding	0.00839986	3
MF	GO:0032052	bile acid binding	0.00875255	2
MF	GO:1901681	sulfur compound binding	0.00900668	9
MF	GO:0001530	lipopolysaccharide binding	0.00994128	3
MF	GO:0020037	heme binding	0.0102216	6
MF	GO:0004875	complement receptor activity	0.0104126	2
MF	GO:0031994	insulin-like growth factor I binding	0.0122	2
MF	GO:0033130	acetylcholine receptor binding	0.0122	2
MF	GO:0046906	tetrapyrrole binding	0.0140366	6
MF	GO:0005344	oxygen carrier activity	0.0141111	2
MF	GO:0008559	ABC-type xenobiotic transporter activity	0.0141111	2
MF	GO:0015081	sodium ion transmembrane transporter activity	0.0144659	6
MF	GO:0005506	iron ion binding	0.0149043	6
MF	GO:0015370	solute:sodium symporter activity	0.0149244	4
MF	GO:0033218	amide binding	0.0177046	11
MF	GO:0001618	virus receptor activity	0.0178758	4
MF	GO:0001846	opsonin binding	0.0182902	2
MF	GO:0008191	metalloendopeptidase inhibitor activity	0.0182902	2
MF	GO:0050135	NAD(P)+ nucleosidase activity	0.0182902	2
MF	GO:0061809	NAD+ nucleotidase, cyclic ADP-ribose generating	0.0182902	2
MF	GO:0022804	active transmembrane transporter activity	0.018294	11
MF	GO:0140272	exogenous protein binding	0.0186662	4
MF	GO:0016709	oxidoreductase activity, acting on paired donors, with incorporation or reduction of molecular oxygen, NAD(P)H as one donor, and incorporation of one atom of oxygen	0.018811	3
MF	GO:0031420	alkali metal ion binding	0.0205515	2
MF	GO:0033293	monocarboxylic acid binding	0.0220433	4
MF	GO:0045236	CXCR chemokine receptor binding	0.0229227	2
MF	GO:0005326	neurotransmitter transmembrane transporter activity	0.0254006	2
MF	GO:0016209	antioxidant activity	0.0257705	4
MF	GO:0046873	metal ion transmembrane transporter activity	0.0265544	11
MF	GO:0042562	hormone binding	0.0277676	4
MF	GO:0016705	oxidoreductase activity, acting on paired donors, with incorporation or reduction of molecular oxygen	0.029753	6
MF	GO:0004601	peroxidase activity	0.030924	3
MF	GO:0017046	peptide hormone binding	0.030924	3
MF	GO:1901618	organic hydroxy compound transmembrane transporter activity	0.030924	3
MF	GO:0042626	ATPase-coupled transmembrane transporter activity	0.0309321	4
MF	GO:0005158	insulin receptor binding	0.0334431	2
MF	GO:0070851	growth factor receptor binding	0.0367242	5
MF	GO:0016597	amino acid binding	0.0373473	3
MF	GO:0016684	oxidoreductase activity, acting on peroxide as acceptor	0.0373473	3
MF	GO:0070412	R-SMAD binding	0.0392816	2
MF	GO:0004867	serine-type endopeptidase inhibitor activity	0.0403709	4
MF	GO:0015293	symporter activity	0.0417244	5
MF	GO:0015101	organic cation transmembrane transporter activity	0.042335	2
MF	GO:0030247	polysaccharide binding	0.042335	2
MF	GO:0004364	glutathione transferase activity	0.0454742	2
MF	GO:0030507	spectrin binding	0.0454742	2
MF	GO:0038187	pattern recognition receptor activity	0.0454742	2
MF	GO:0019903	protein phosphatase binding	0.0460069	5
MF	GO:0140375	immune receptor activity	0.0460069	5
MF	GO:0015294	solute:cation symporter activity	0.0484104	4
MF	GO:0005516	calmodulin binding	0.0490467	6

## Sheet: S4
Tab S4. The KEGG analysis for 258 DEGs.
ID	Description	pvalue	Count
hsa04657	IL-17 signaling pathway - Homo sapiens (human)	6.5636e-07	10
hsa04610	Complement and coagulation cascades - Homo sapiens (human)	2.80539e-06	9
hsa04640	Hematopoietic cell lineage - Homo sapiens (human)	0.0025595	6
hsa05146	Amoebiasis - Homo sapiens (human)	0.00297352	6
hsa05133	Pertussis - Homo sapiens (human)	0.00411203	5
hsa05150	Staphylococcus aureus infection - Homo sapiens (human)	0.0109192	5
hsa04933	AGE-RAGE signaling pathway in diabetic complications - Homo sapiens (human)	0.0128729	5
hsa05143	African trypanosomiasis - Homo sapiens (human)	0.0146427	3
hsa05171	Coronavirus disease - COVID-19 - Homo sapiens (human)	0.0158417	8
hsa04928	Parathyroid hormone synthesis, secretion and action - Homo sapiens (human)	0.0162272	5
hsa05030	Cocaine addiction - Homo sapiens (human)	0.0307873	3
hsa00100	Steroid biosynthesis - Homo sapiens (human)	0.0312353	2
hsa05144	Malaria - Homo sapiens (human)	0.0324275	3
hsa04979	Cholesterol metabolism - Homo sapiens (human)	0.0341125	3
hsa04512	ECM-receptor interaction - Homo sapiens (human)	0.0357243	4
hsa00220	Arginine biosynthesis - Homo sapiens (human)	0.0372966	2
hsa05222	Small cell lung cancer - Homo sapiens (human)	0.0396167	4
hsa05323	Rheumatoid arthritis - Homo sapiens (human)	0.040966	4
hsa05414	Dilated cardiomyopathy - Homo sapiens (human)	0.0451695	4
